# Supplementary material for: Identification of QTL for Fiber Quality and Yield Traits Using Two Immortalized Backcross Populations in Upland Cotton
Source: PLoS One. 2016 Dec 1;11(12):e0166970. doi: 10.1371/journal.pone.0166970 (PMC5131980; doi:10.1371/journal.pone.0166970)
Supplement: S1 Table — (XLS) [file pone.0166970.s003.xls]

## Sheet: Sheet1
S1 Table. Phenotypic value of fiber quality and yield component traits in the two BCF1 populations and parents
Trait	Environment	Parents			RILs×DH962					RILs×Jimian5
		DH962	Jimian5	P1-P2	Min	Max	Mean	Skew	Kurt	Min	Max	Mean	Skew	Kurt
		(P1)	(P2)
FL	2013HG	31.63	26.31	5.32**	28.27	35.09	31.27±1.19	-0.16	0.05	26.32	31.02	28.20±0.80	0.16	0.37
	2013JZ	29.79	25.89	3.90*	26.99	32.14	29.88±1.06	-0.47	-0.09	25.51	30.05	27.35±0.82	-0.06	0.34
	2014HG	32.33	27.05	5.28**	28.17	36.29	32.44±1.22	1.36	-0.26	26.78	32.28	29.27±0.97	0.43	0.47
	2014JZ	32.57	27.44	5.13*	28.71	34.9	32.13±1.18	0.07	-0.11	26.78	31.68	29.10±1.05	-0.48	0.19
FU	2013HG	86	83.58	2.41**	83.77	88.37	86.21±0.97	-0.16	-0.19	82.76	86.87	84.78±0.85	-0.17	0.14
	2013JZ	84.28	82.14	2.14	81.86	87.37	84.70±1.11	-0.15	-0.34	79.91	85.82	83.31±1.01	0.11	-0.21
	2014HG	87.03	83.38	3.65*	81.82	87.34	85.64±0.94	1.52	-0.79	82.54	86.71	84.70±0.78	-0.29	-0.09
	2014JZ	84.69	82.12	2.57	79.79	87.31	84.84±1.13	2.06	-0.64	80.21	86.67	83.97±0.99	1.65	-0.31
MIC	2013HG	4.55	4.92	-0.37**	3.89	5.28	4.59±0.26	-0.27	0.1	4.14	5.51	4.84±0.25	-0.18	0.08
	2013JZ	3.91	3.97	-0.06	3.39	4.9	4.06±0.28	0.16	0.23	3.04	4.71	4.07±0.31	-0.29	-0.14
	2014HG	4.75	4.45	0.31	3.75	5.45	4.55±0.31	0.11	-0.27	3.84	5.75	4.73±0.31	0.66	-0.2
	2014JZ	3.99	3.73	0.26	3.27	4.96	4.06±0.30	0.12	0.08	2.67	6.09	4.09±0.44	2.78	0.6
FS	2013HG	35.66	26.72	8.94**	30.37	41.88	36.24±2.11	-0.09	-0.02	26.37	34.87	30.64±1.78	-0.62	0.1
	2013JZ	32.53	23.37	9.16*	27.06	38.16	32.46±2.35	-0.57	0.12	20.66	32.54	26.72±2.20	-0.01	0.36
	2014HG	37.37	26.46	10.91*	29.42	40.59	34.35±2.26	-0.46	0.08	25.57	34.51	29.67±1.65	0.13	0.1
	2014JZ	39.19	24.2	14.99**	26.19	37.45	32.18±2.17	-0.07	0.25	22.94	32.99	27.31±1.94	0.07	0.26
FE	2013JZ	4.46	6.12	-1.66*	3.61	6.74	4.64±0.39	5.27	1.23	4.23	6.18	5.12±0.42	-0.49	0.32
SCW	2013HG	3.03	4.49	-1.46**	2.57	4.51	3.55±0.35	0.06	-0.11	3.02	4.77	4.01±0.27	0.82	0.04
	2013JZ	4.21	5.02	-0.81**	3.77	5.74	4.58±0.35	0.52	0.19	3.63	5.94	4.64±0.40	0.56	0.58
	2014HG	3.7	4.45	-0.76	2.82	4.93	4.07±0.40	-0.04	-0.25	3.24	5.59	4.24±0.36	0.87	0.34
	2014JZ	3.18	3.1	0.08	2.7	4.55	3.63±0.38	-0.25	0.09	2.7	4.55	3.59±0.38	-0.18	0.13
LW	2013HG	0.99	1.66	-0.67**	0.89	1.57	1.25±0.14	-0.33	-0.24	1.04	2.06	1.58±0.14	2.12	-0.43
	2013JZ	1.39	1.68	-0.29*	1.17	1.98	1.50±0.13	0.32	0.27	1.31	2.14	1.71±0.15	-0.01	0.45
	2014HG	1.22	1.72	-0.50*	0.99	1.89	1.50±0.18	-0.37	-0.08	1.35	2.25	1.72±0.16	0.72	0.46
	2014JZ	1.1	1.21	-0.11	0.95	1.77	1.38±0.15	0.07	0.03	1.09	1.95	1.51±0.17	-0.02	0
LP	2013HG	32.78	36.99	-4.22**	31.02	39.63	35.30±1.60	0.11	-0.1	26.44	47.67	39.31±2.45	5.87	-1.04
	2013JZ	32.95	33.38	-0.42	27.63	36.78	32.80±1.69	0.05	0.14	32.7	41.34	36.84±1.69	-0.02	-0.2
	2014HG	33.08	38.64	-5.57**	30.52	42.96	36.82±2.21	0.5	0.01	35.12	47.8	40.49±1.99	2.04	0.45
	2014JZ	34.71	39	-4.29*	34.37	41.57	38.10±1.52	-0.25	-0.05	35.76	45.23	42.13±1.44	1.62	-0.66
BN	2013HG	29.36	32.36	-3.00*	21.79	52.36	33.82±5.34	0.72	0.55	24.46	64.13	38.90±6.45	1.26	0.78
	2014HG	25.26	29.18	-3.91*	18.33	40.8	27.65±4.11	0.75	0.46	19.43	42.6	29.64±4.37	0.52	0.53
SI	2013JZ	10.4	11.5	-1.1	9.3	13.55	11.65±0.78	0.1	-0.25	7.95	13.2	10.31±0.77	1.58	0.59
	2014JZ	11	9.25	1.75	8.5	13	10.61±0.76	0.24	0.04	7	11	9.21±0.62	0.73	0.09
LI	2013JZ	5.1	5.6	-0.5	3.63	5.83	4.60±0.37	0.52	0.08	3.5	6.08	4.63±0.42	0.62	0.63
	2014JZ	5.85	5.95	-0.1	5.2	7.85	6.53±0.49	-0.02	-0.19	5.2	7.95	6.71±0.47	1.03	-0.4
* Significance with P value of 0.05, ** Significance with P value of 0.01
