# Supplementary material for: Identification of QTL for Fiber Quality and Yield Traits Using Two Immortalized Backcross Populations in Upland Cotton
Source: PLoS One. 2016 Dec 1;11(12):e0166970. doi: 10.1371/journal.pone.0166970 (PMC5131980; doi:10.1371/journal.pone.0166970)
Supplement: S2 Table — (XLS) [file pone.0166970.s004.xls]

## Sheet: Sheet1
S2 Table. Correlation analysis between fiber quality and yield component traits in DHBCF1s
Trait	Environment	SCW	LW	LP	LI	SI	BN	FL	FU	MIC	FS
LW	2013HG	.912**
	2013JZ	.811**
	2014HG	.866**
	2014JZ	.929**
LP	2013HG	0.006	.414**
	2013JZ	-0.063	.531**
	2014HG	0.069	.556**
	2014JZ	-0.088	.283**
LI	2013JZ	0.147	-0.125	-.422**
	2014JZ	0.132	.304**	.490**
SI	2013JZ	.974**	.807**	-0.035	0.141
	2014JZ	.215**	0.058	-.392**	.601**
BN	2013HG	-0.135	-0.038	.202**	-	-
	2014HG	-0.045	-0.087	-0.083	-	-
FL	2013HG	-0.12	-.308**	-.484**	-	-	-0.126
	2013JZ	-0.075	-.382**	-.548**	.200**	-0.097	-
	2014HG	-0.024	-0.142	-.272**	-	-	0.065
	2014JZ	-0.063	-.190*	-.355**	-0.061	.257**	-
FU	2013HG	-0.059	-.152*	-.243**	-	-	-0.107	.921**
	2013JZ	0.042	-0.1	-.230**	.322**	0.038	-	.575**
	2014HG	-0.122	-0.137	-0.095	-	-	-0.076	.455**
	2014JZ	0.06	0.034	-0.067	0.156	.215*	-	.385**
MIC	2013HG	.194**	.317**	.346**	-	-	0.08	.562**	.772**
	2013JZ	.267**	.434**	.351**	0.071	.306**	-	-.387**	0.119
	2014HG	-0.074	-0.111	-0.1	-	-	-0.01	-.309**	-0.139
	2014JZ	.218**	.261**	0.135	.236**	0.112	-	-.226**	0.115
FS	2013HG	-0.077	-.189*	-.285**	-	-	-0.078	.794**	.818**	.626**
	2013JZ	0.081	-0.058	-.219**	.307**	0.097	-	.438**	.697**	.249**
	2014HG	-.180*	-.255**	-.238**	-	-	0.012	.402**	.346**	0.031
	2014JZ	-.201*	-.311**	-.289**	0.003	.253**	-	.331**	.403**	0.017
FE	2013JZ	-0.029	.189*	.356**	-.337**	-0.016	-	-.500**	-.222**	.297**	-0.13
* Significance with P value of 0.05, ** Significance with P value of 0.01
