# Supplementary material for: Identification of QTL for Fiber Quality and Yield Traits Using Two Immortalized Backcross Populations in Upland Cotton
Source: PLoS One. 2016 Dec 1;11(12):e0166970. doi: 10.1371/journal.pone.0166970 (PMC5131980; doi:10.1371/journal.pone.0166970)
Supplement: S3 Table — (XLS) [file pone.0166970.s005.xls]

## Sheet: Sheet1
S3 Table. Correlation analysis between fiber quality and yield component traits in JMBCF1s
Trait	Environment	SCW	LW	LP	LI	SI	BN	FL	FU	MIC	FS
LW	2013HG	.742**
	2013JZ	.862**
	2014HG	.843**
	2014JZ	.948**
LP	2013HG	0.008	.674**
	2013JZ	-.171*	.350**
	2014HG	-0.09	.435**
	2014JZ	0.046	.358**
LI	2013JZ	.977**	.850**	-.151*
	2014JZ	.302**	.429**	.474**
SI	2013JZ	.307**	.159*	-.259**	.341**
	2014JZ	.286**	0.137	-.399**	.615**
BN	2013HG	-0.075	0.033	0.138	-	-
	2014HG	0.081	0.093	0.108	-	-
FL	2013HG	-0.094	-.220**	-.224**	-	-	0.032
	2013JZ	0.112	0.111	0.015	0.142	.284**
	2014HG	0.053	-0.078	-.207**	-	-	0.126
	2014JZ	0.075	-0.023	-.280**	0.02	.274**	-
FU	2013HG	.172*	.258**	.183*	-	-	0.067	-.373**
	2013JZ	-0.004	-.173*	-.314**	0.003	.256**	-	.471**
	2014HG	-0.098	-0.086	0.043	-	-	.221**	.372**
	2014JZ	.214**	0.132	-.209**	-0.039	0.149	-	.328**
MIC	2013HG	0.03	0.012	-0.008	-	-	.151*	.431**	-.158*
	2013JZ	.219**	.391**	.356**	.219**	0.005	-	.292**	-0.096
	2014HG	0.067	0.079	0.054	-	-	-0.044	.231**	.289**
	2014JZ	.361**	.388**	.189*	.327**	.177*	-	0.032	.176*
FS	2013HG	0.01	-.164*	-.261**	-	-	0.052	.447**	-0.042	.262**
	2013JZ	.220**	.183*	-0.043	.232**	.306**	-	.597**	.521**	.319**
	2014HG	0.084	.178*	.151*	-	-	0.044	-.360**	-0.139	-.161*
	2014JZ	0.075	-0.08	-.475**	-.263**	0.158	-	.409**	.242**	-0.09
FE	2013JZ	-0.102	0.024	.235**	-0.072	0.055	-	.217**	-0.024	.262**	.334**
* Significance with P value of 0.05, ** Significance with P value of 0.01
