# Supplementary material for: Identification of QTL for Fiber Quality and Yield Traits Using Two Immortalized Backcross Populations in Upland Cotton
Source: PLoS One. 2016 Dec 1;11(12):e0166970. doi: 10.1371/journal.pone.0166970 (PMC5131980; doi:10.1371/journal.pone.0166970)
Supplement: S4 Table — (XLS) [file pone.0166970.s006.xls]

## Sheet: Sheet1
S4 Table. QTL for fiber quality and yield component traits in the two BCF1 populations
Trait	QTL	Marker interval	Position(cM)	LOD	R2	Addtive	Population	Environment
SCW	qSCW-c1/15-1	TMB0409-MON_SHIN-0376	64.85	2.47	0.0558	0.17	DHBCF1s	13HG
		TMB0409-MON_SHIN-0376	64.85	4.21	0.1028	0.24	JMBCF1s	14JZ
	qSCW-c1/15-2	HAU1001-HAU3319	68.11	2.61	0.0518	0.16	DHBCF1s	13HG
		HAU1001-HAU3319	68.11	3.43	0.073	0.2	JMBCF1s	14JZ
	qSCW-c1/15-3	HAU3923-MON_CGR5001	69.56	2.72	0.0582	0.18	JMBCF1s	14JZ
	qSCW-c1/15-4	MON_CGR5001-HAU4228	73.33	6.29	0.142	0.29	JMBCF1s	14JZ
	qSCW-c1/15-5	BNL1053-BNL3976	78.96	4.62	0.1007	0.25	JMBCF1s	14JZ
	qSCW-c5	NAU2121-NAU4057	20.84	2.52	0.0524	-0.16	DHBCF1s	13HG
	qSCW-c6	STV045-HAU-D5104-SSCP	0.01	3.14	0.0614	-0.18	DHBCF1s	13HG
	qSCW-c8	HAU-J5787-HAU-DJ-I059	27.52	2.67	0.0545	-0.19	JMBCF1s	13JZ
	qSCW-c9/23-1	NBRI_HQ526877-DPL0012	29.24	3.1	0.0804	-0.2	JMBCF1s	13HG
	qSCW-c9/23-2	HAU-DJ-S254-MON_CGR5110	30.86	2.76	0.0555	-0.17	DHBCF1s	13HG
	qSCW-c9/23-3	MON_CGR5110-HAU3241	31.91	3.71	0.0823	-0.2	JMBCF1s	13HG
		MON_CGR5110-HAU3241	32.56	2.01	0.0408	-0.14	DHBCF1s	13HG
	qSCW-c9/23-4	MON_CGR6576-NBRI_HQ524340	33.79	2.51	0.0507	-0.16	DHBCF1s	13HG
	qSCW-c9/23-5	TMB0382-HAU-D5208	36.8	2.96	0.0653	-0.21	DHBCF1s	14HG
		TMB0382-HAU3576a	37.41	3.91	0.0774	-0.2	DHBCF1s	13HG
	qSCW-c9/23-6	MON_DC40085-MON_SHIN-0154	39.6	2.8	0.0564	-0.17	DHBCF1s	13HG
	qSCW-c9/23-7	HAU-D5323-HAU2146	41.09	2.72	0.0548	-0.17	DHBCF1s	13HG
	qSCW-c11	BNL3144-MON_CER0035	8.74	4.24	0.0861	0.2	DHBCF1s	13JZ
	qSCW-c12	MUSS026-MON_DC20022	11.1	2.9	0.0599	0.18	JMBCF1s	14HG
	qSCW-c13	HAU2469-NAU3018	0.01	2.77	0.0606	-0.33	DHBCF1s	14HG
	qSCW-c15	HAU-DJ-S003-HAU-DJ-I038a	4.43	4.93	0.108	0.24	DHBCF1s	13JZ
	qSCW-c21	HAU-DJ-S287-HAU-J6043	37.46	2.84	0.0696	0.21	DHBCF1s	14JZ
	qSCW-c24-1	HAU-DJ4940-HAU-DJ-S042	18.71	3.04	0.0654	0.2	JMBCF1s	13JZ
	qSCW-c24-2	MON_CGR5423-MON_SHIN-1076	0.01	2.84	0.0579	-0.19	JMBCF1s	13JZ
	qSCW-c25-1	NAU2238-MON_CGR6866	52.41	2.55	0.0494	-0.16	DHBCF1s	13HG
	qSCW-c25-2	BNL3359-BNL584	28.42	2.97	0.0654	0.21	DHBCF1s	14HG
	qSCW-c26-1	MON_CGR5699-CCRI272	20.78	3.12	0.072	0.21	JMBCF1s	14HG
	qSCW-c26-2	CCRI272-MON_CGR6759	22.4	2.71	0.0676	0.2	DHBCF1s	14JZ
	qSCW-c26-3	HAU-J6133-SSCP-HAU-DJ-I061	23.96	4.12	0.0924	0.24	JMBCF1s	14HG
	qSCW-c26-4	HAU-DJ-I112-HAU-DJ-S315	28.35	3.06	0.065	0.2	JMBCF1s	14HG
		HAU-DJ-I112-HAU-DJ-S315	30.35	2.46	0.0542	0.19	JMBCF1s	14JZ
	qSCW-c26-5	HAU-DJ-S235-NAU2715	32.57	2.82	0.06	0.19	JMBCF1s	14HG
LW	qLW-c1/15-1	HAU1693-HAU-DJ-I038b	29.17	2.62	0.0539	0.09	JMBCF1s	13JZ
	qLW-c1/15-2	MON_CGR5372-NAU5107	57.13	4.33	0.1627	0.12	DHBCF1s	14JZ
	qLW-c1/15-3	NAU5107-MON_SHIN-0376	63.85	3.16	0.0764	0.08	DHBCF1s	13HG
		NAU5107-NBRI_HQ526730	63.85	4.3	0.1051	0.11	JMBCF1s	14JZ
	qLW-c1/15-4	MGHES58-HAU3319	68.11	2.81	0.0576	0.07	DHBCF1s	13HG
		HAU1001-HAU3319	68.11	2.7	0.0592	0.08	JMBCF1s	14JZ
	qLW-c1/15-5	HAU3923-MON_CGR5001	69.56	2.8	0.0608	0.08	JMBCF1s	14JZ
		HAU3923-MON_CGR5001	69.56	2.34	0.0479	0.06	DHBCF1s	13HG
	qLW-c1/15-6	MON_CGR5001-HAU4228	73.33	2.45	0.0582	0.07	JMBCF1s	13JZ
		MON_CGR5001-HAU4228	73.33	6.01	0.1365	0.13	JMBCF1s	14JZ
	qLW-c1/15-7	BNL1053-BNL3976	78.96	3.9	0.0833	0.1	JMBCF1s	14JZ
	qLW-c1/15-8	NAU4044-HAU3466	102.4	3.05	0.0724	0.08	DHBCF1s	14JZ
	qLW-c3	NAU3639-HAU4589	21.22	2.51	0.0542	0.08	JMBCF1s	14HG
	qLW-c6	STV045-HAU-DJ-S168	3.01	4.08	0.0947	-0.09	DHBCF1s	13HG
	qLW-c7-1	MON_DC20036-MON_DPL0603	0.01	3.74	0.0856	-0.11	DHBCF1s	14HG
	qLW-c7-2	HAU-DJ-S004-MON_CGR6528	3.01	2.91	0.0815	0.11	DHBCF1s	13JZ
	qLW-c11-1	HAU3074a-HAU-D5394	3.01	2.55	0.0571	0.07	DHBCF1s	13JZ
	qLW-c11-2	HAU-D5394-MON_CER0035	8.06	3.73	0.0894	0.08	DHBCF1s	13JZ
	qLW-c12-1	HAU-D5469-HAU-DJ-S175	4.19	2.74	0.0586	0.08	JMBCF1s	14HG
	qLW-c12-2	MUSS026-MON_DC20022	11.1	3.1	0.0662	0.08	JMBCF1s	14HG
	qLW-c13	HAU2469-NAU3018	1.01	3.33	0.0768	-0.16	DHBCF1s	14HG
	qLW-c14	NBRI_HQ527580-STV030	4.02	3.21	0.0666	-0.07	DHBCF1s	13HG
	qLW-c17-1	HAU-DJ-I091-HAU-DJ-I103	45.48	3.29	0.0776	-0.08	DHBCF1s	13HG
	qLW-c17-2	BNL1026-NAU6634	49.74	2.66	0.0534	-0.06	DHBCF1s	13HG
	qLW-c22-1	HAU-J5732-JESPR50	9.01	2.71	0.0788	-0.1	DHBCF1s	14HG
	qLW-c22-2	JESPR50-MON_CGR6410	14.28	2.8	0.0686	-0.1	DHBCF1s	14HG
	qLW-c24-1	HAU0254-HAU1621	0.01	3.26	0.0688	-0.08	JMBCF1s	13HG
	qLW-c24-2	MON_SHIN-0612-MON_CGR6514	10.24	3.09	0.0656	-0.08	JMBCF1s	13HG
	qLW-c24-3	HAU-DJ4940-HAU-DJ-S042	18.71	3.86	0.0864	0.09	JMBCF1s	13JZ
	qLW-c24-4	MON_CGR5423-MON_SHIN-1076	0.01	2.56	0.0528	-0.07	JMBCF1s	13JZ
	qLW-c25-1	BNL3359-HAU-D5038	28.42	3.38	0.0764	0.1	DHBCF1s	14HG
	qLW-c25-2	HAU-D5038-HAU-D5004	32.18	2.53	0.0592	0.09	DHBCF1s	14HG
	qLW-c25-3	NAU905-NAU2238	40.53	3.37	0.0715	0.08	JMBCF1s	13HG
	qLW-c26	HAU-DJ-I112-MON_DPL0491	32.57	3.92	0.0744	0.1	JMBCF1s	14JZ
		HAU-DJ-I112-HAU-DJ-S315	28.35	2.2	0.0463	0.07	JMBCF1s	14HG
	qLW-LG3	HAU-J5644-HAU-DJ-S270	35.39	2.69	0.0536	-0.08	JMBCF1s	14JZ
LP	qLP-c5-1	MON_COT130-HAU-DJ-S248	0.01	2.79	0.0575	0.78	DHBCF1s	13HG
	qLP-c5-2	HAU042-MON_CGR6760	6.01	2.76	0.0648	1.18	JMBCF1s	14HG
	qLP-c6	HAU-DJ-S188-BNL1440	46.29	4.86	0.1161	-0.99	JMBCF1s	14JZ
	qLP-c7	HAU-D5232-SSCP-HAU-DJ-I008	0.01	2.54	0.0522	-0.74	DHBCF1s	13HG
	qLP-c11	HAU1721-HAU4514	63.66	2.95	0.097	0.95	DHBCF1s	14JZ
		HAU1721-HAU4514	67.66	2.7	0.0578	0.7	JMBCF1s	14JZ
	qLP-c13	HAU-J6099-HAU2857	42.41	3.91	0.0955	-0.99	DHBCF1s	13HG
	qLP-c17	HAU2688-HAU-DJ-I091	29.61	2.56	0.0756	-0.9	DHBCF1s	13HG
	qLP-c18	MON_DPL0735-NAU2856	28.85	2.68	0.0801	-0.98	DHBCF1s	13JZ
	qLP-c24	HAU1621-BNL1513	10.38	3.75	0.077	-1.41	JMBCF1s	13HG
	qLP-c25-1	TMB0313-HAU-DJ-I029	25.93	4.96	0.1056	1.4	JMBCF1s	13JZ
	qLP-c25-2	HAU-DJ-I029-TMB0436	36.02	2.73	0.0604	0.88	JMBCF1s	13JZ
	qLP-c25-3	NAU2679-MON_CER0086	37.18	2.55	0.0523	1.14	JMBCF1s	13HG
	qLP-c25-4	NAU905-NAU2238	41.53	3.1	0.0749	1.36	JMBCF1s	13HG
	qLP-c26	HAU-D5379-HAU-J5828-SSCP	82.45	4.94	0.1254	-1.11	DHBCF1s	14JZ
	qLP-LG4	MON_CGR5796-CIR017	11.21	4.71	0.0979	1.56	JMBCF1s	13HG
BN	qBN-c5	HAU042-MON_CGR6760	0.01	2.6	0.0631	2.09	DHBCF1s	14HG
	qBN-c6	HAU-D5104-SSCP-HAU-DJ-S168	17	2.56	0.065	2.29	JMBCF1s	14HG
	qBN-c9/23-1	MON_CGR6252-NBRI_HQ526877	27.13	3.29	0.0684	-3.45	JMBCF1s	13HG
	qBN-c9/23-2	NBRI_HQ526877-HAU-DJ-S254	29.56	3.04	0.0677	2.33	JMBCF1s	14HG
	qBN-c9/23-3	HAU-DJ-I058-HAU-DJ-S253	31.91	4.07	0.0907	2.7	JMBCF1s	14HG
	qBN-c9/23-4	TMB0382-HAU-D5208	36.8	3.11	0.0694	2.35	JMBCF1s	14HG
	qBN-c9/23-5	HAU1661-DPL0395	93.19	2.77	0.0535	-2.92	DHBCF1s	13HG
	qBN-c14-1	Gh471-NAU6623	10.52	4.93	0.0957	3.34	DHBCF1s	13HG
	qBN-c14-2	NAU6623-MON_CGR5851b	17.91	3.03	0.0603	2.69	DHBCF1s	13HG
	qBN-c17	HAU-DJ4982-HAU-DJ-I091	13.92	3.38	0.0755	-3.56	JMBCF1s	13HG
	qBN-c26-1	BNL3423-HAU1571	4.46	3.57	0.079	3.78	JMBCF1s	13HG
	qBN-c26-2	MON_CGR6012-HAU2243	56.89	3.19	0.0604	-3.47	DHBCF1s	13HG
	qBN-c26-3	HAU1535-HAU-D5379	62.93	3.09	0.0807	2.36	DHBCF1s	14HG
	qBN-c26-4	MGHES44-HAU1081	69.17	4.82	0.0932	4.31	DHBCF1s	13HG
SI	qSI-c4	HAU-DJ-S215-HAU0971	14.36	2.77	0.0599	0.39	JMBCF1s	13JZ
	qSI-c12	HAU2229-NAU3778	17.66	2.64	0.0703	-0.33	JMBCF1s	14JZ
	qSI-c19-1	Gh447-NAU3096	10.92	3.6	0.0858	0.45	DHBCF1s	14JZ
	qSI-c19-2	NAU5330-Gh381	83.48	2.81	0.0622	0.38	DHBCF1s	14JZ
	qSI-c26	CCRI272-MON_CGR6759	22.4	3.46	0.079	0.43	DHBCF1s	14JZ
		CCRI272-MON_CGR6759	22.4	2.03	0.0469	0.27	JMBCF1s	14JZ
LI	qLI-c11	BNL3144-MON_CER0035	9.74	4.04	0.0884	0.22	DHBCF1s	13JZ
	qLI-c15	HAU-DJ-S003-HAU-DJ-I038a	4.43	4.63	0.1016	0.25	DHBCF1s	13JZ
	qLI-c17	HAU-DJ4982-HAU2688	10.01	3.58	0.0784	-0.27	JMBCF1s	14JZ
	qLI-c19	NAU3497-NAU3217	83.19	4.03	0.0882	0.3	DHBCF1s	14JZ
	qLI-c24	MON_CGR5423-MON_SHIN-1076	0.01	3.2	0.065	-0.21	JMBCF1s	13JZ
	qLI-c26-1	CCRI272-HAU-J6133-SSCP	22.01	3.21	0.1111	0.33	DHBCF1s	14JZ
		CCRI272-MON_CGR6759	22.4	3.47	0.0739	0.26	JMBCF1s	14JZ
	qLI-c26-2	HAU-DJ-I112-HAU-DJ-S235	31.35	3	0.0644	0.26	DHBCF1s	14JZ
		HAU-DJ-S315-HAU-DJ-S235	32.47	2.68	0.0564	0.23	JMBCF1s	14JZ
	qLI-c26-3	HAU-D5379-BNL1669	76.5	4.18	0.0891	-0.3	DHBCF1s	14JZ
FL	qFL-c1/15-1	HAU1693-HAU-J5712	31.27	3.01	0.0605	-0.6	DHBCF1s	13HG
	qFL-c1/15-2	HAU-D5478-MON_CGR5853	39.23	3.29	0.0641	-0.62	DHBCF1s	13HG
	qFL-c1/15-3	MON_CGR5372-NAU5107	57.86	2.73	0.0569	-0.52	DHBCF1s	13JZ
	qFL-c1/15-4	HAU2102-HAU2937	95.52	2.51	0.0943	0.61	JMBCF1s	14HG
	qFL-c2	BNL663-HAU-DJ4967	11.3	4.06	0.0912	0.67	DHBCF1s	13JZ
		NAU2858-HAU-DJ4967	13.3	2.38	0.053	0.5	JMBCF1s	14JZ
	qFL-c5	MON_COT130-HAU-DJ-S248	13.01	2.79	0.0589	0.58	DHBCF1s	14JZ
	qFL-c6	STV045-HAU-D5104-SSCP	2.01	2.71	0.0641	-0.55	DHBCF1s	13JZ
	qFL-c9/23	HAU1918-NAU2658	20.16	2.63	0.051	0.57	DHBCF1s	13HG
	qFL-c10-1	CIR305-HAU-J5638	1.01	3.79	0.0816	0.69	DHBCF1s	13HG
		CIR305-HAU-J5638	4.01	4.93	0.1288	0.86	DHBCF1s	14JZ
		CIR305-HAU-J5638	6.01	6.29	0.1779	1.03	DHBCF1s	14HG
		CIR305-HAU-J5638	7.01	3.94	0.0922	0.67	JMBCF1s	14JZ
	qFL-c10-2	HAU2824-MON_SHIN-0613	0.01	5.49	0.1068	0.53	JMBCF1s	13HG
		HAU2824-MON_SHIN-0613	2.01	2.95	0.0681	0.52	JMBCF1s	14HG
	qFL-c13	CIR135-Gh215	8.69	3.14	0.0662	0.6	DHBCF1s	14JZ
	qFL-c17-1	HAU-DJ4982-HAU2689	1.01	3.26	0.0674	0.42	JMBCF1s	13HG
	qFL-c17-2	HAU-DJ4982-HAU2688	10.92	2.67	0.0571	0.52	JMBCF1s	14JZ
	qFL-c19-1	BNL2786-MON_DC30008	32.48	3.32	0.0976	-0.77	DHBCF1s	14HG
	qFL-c19-2	NAU2126-NAU5330	78.97	2.62	0.0552	-0.47	JMBCF1s	14HG
	qFL-c21-1	HAU-DJ-S094-HAU3033	8.32	2.51	0.0629	0.54	JMBCF1s	14JZ
	qFL-c21-2	HAU3033-HAU-DJ-S287	20.71	2.84	0.0897	0.64	JMBCF1s	14JZ
		HAU3033-HAU-DJ-S287	26.71	2.15	0.0534	0.46	JMBCF1s	14HG
	qFL-c24	BNL500-HAU-DJ4940	12.75	2.75	0.0671	0.43	JMBCF1s	13HG
	qFL-c25	BNL272-NAU2238	37.76	4.36	0.0838	-0.47	JMBCF1s	13HG
	qFL-c26	HAU2243-HAU1434	60.58	3.05	0.0668	-0.43	JMBCF1s	13JZ
	qFL-LG3-1	MON_DPL0420-HAU-J5644	32.76	2.78	0.0528	0.37	JMBCF1s	13HG
	qFL-LG3-2	HAU-J5644-BNL1721	36.69	3.29	0.0622	0.41	JMBCF1s	13HG
FU	qFU-c1/15	TMB0409-NBRI_HQ526730	60.86	3.18	0.0765	-0.54	DHBCF1s	13HG
	qFU-c6	HAU-D5104-SSCP-HAU-DJ-I044	18	2.67	0.057	0.54	DHBCF1s	13JZ
	qFU-c9/23	NAU864-DPL0395	88.19	3.94	0.0782	-0.54	JMBCF1s	13HG
	qFU-c12	NAU3778-HAU2748	28.19	2.69	0.0615	0.48	DHBCF1s	13HG
	qFU-c14	Gh471-MON_CGR6683	0.01	2.95	0.0668	-0.61	DHBCF1s	13JZ
	qFU-c16	NAU2862-HAU-J5593	10.79	3.48	0.0798	-0.54	JMBCF1s	14JZ
	qFU-c17	HAU-DJ4982-HAU2688	10.92	3.06	0.0656	0.41	JMBCF1s	14HG
	qFU-c21-1	NAU5389-HAU1467	0.01	4.21	0.0905	0.6	DHBCF1s	13HG
	qFU-c21-2	NAU3127-HAU2624	36.71	2.55	0.0498	-0.39	JMBCF1s	13HG
	qFU-c22	MON_CER0050-HAU087	59.85	2.77	0.0667	0.5	JMBCF1s	14JZ
	qFU-c24	HAU-DJ-I066-BNL500	0.01	2.83	0.0609	0.46	JMBCF1s	14JZ
	qFU-c25	BNL3655-NAU905	38.56	2.82	0.0791	0.54	DHBCF1s	14HG
	qFU-LG3-1	MON_CGR5539-CIR099	0.01	3.55	0.0884	0.68	DHBCF1s	14JZ
	qFU-LG3-2	MON_DPL0420-HAU-J5644	32.76	2.81	0.0551	0.4	JMBCF1s	13HG
MIC	qMIC-c1/15-1	HAU-DJ-I038b-HAU-J5712	31.27	3.13	0.0754	0.17	DHBCF1s	14HG
	qMIC-c1/15-2	MON_CGR5372-NAU5107	57.13	3.21	0.1368	0.22	DHBCF1s	14JZ
		TMB0409-MON_SHIN-0376	64.85	5.95	0.137	0.28	JMBCF1s	14JZ
	qMIC-c1/15-3	HAU1001-HAU3319	68.11	2.53	0.0571	0.18	JMBCF1s	14JZ
	qMIC-c1/15-4	MON_CGR6529-HAU-DJ-S035	73.33	2.87	0.0675	0.2	JMBCF1s	14JZ
	qMIC-c6	HAU-D5104-SSCP-HAU-DJ-I044	19.05	3.25	0.0952	0.19	DHBCF1s	14HG
	qMIC-c8-1	HAU-DJ4982-HAU2689	1.01	3.22	0.097	0.24	JMBCF1s	14JZ
	qMIC-c8-2	HAU-J5787-TMB0315	26.98	2.89	0.0585	0.13	DHBCF1s	13HG
	qMIC-c9	MON_DPL0530-NAU2354	19.23	3.04	0.0702	0.17	JMBCF1s	13JZ
		MON_DPL0530-NAU2354	20.23	2.95	0.0603	0.19	JMBCF1s	14JZ
		MON_DPL0530-NAU2354	18.23	2.04	0.0491	0.11	JMBCF1s	13HG
	qMIC-c9/23-1	HAU-D5235-HAU-DJ-S165	16.3	3.03	0.0665	-0.15	DHBCF1s	13JZ
	qMIC-c9/23-2	HAU4027-BNL1317	55.93	2.88	0.0622	0.12	JMBCF1s	13HG
	qMIC-c10-1	MON_SHIN-0654-MON_CGR5300	0.01	2.62	0.0571	0.15	JMBCF1s	14HG
		MON_SHIN-0654-MON_CGR5300	0.01	2.3	0.0463	0.17	JMBCF1s	14JZ
	qMIC-c10-2	MON_CGR5300-MON_DPL0533	11.78	2.92	0.0671	-0.22	JMBCF1s	14HG
	qMIC-c10-3	CIR305-HAU-J5638	6.01	3.62	0.0854	-0.15	DHBCF1s	13HG
	qMIC-c11-1	BNL3144-MON_CER0035	8.74	3.15	0.0727	-0.17	DHBCF1s	14HG
	qMIC-c11-2	HAU-D5035-BNL1231	38.61	2.82	0.0671	0.15	DHBCF1s	14JZ
	qMIC-c14	Gh471-MON_CGR5851b	4.01	4.19	0.1111	-0.22	JMBCF1s	13JZ
	qMIC-c15	HAU2707-MON_SHIN-0598	21.27	2.56	0.0565	0.13	DHBCF1s	13HG
	qMIC-c17	HAU2688-HAU-DJ-S201	35.24	3.6	0.0736	-0.18	JMBCF1s	14HG
	qMIC-c22	NAU5046-MON_CER0050	53.01	3.67	0.087	0.15	JMBCF1s	13HG
	qMIC-c24	MON_CGR5423-MON_SHIN-1076	0.01	2.84	0.0586	0.12	JMBCF1s	13HG
FS	qFS-c1/15	HAU-DJ-S035-BNL1053	77.04	3.37	0.0979	-1.32	DHBCF1s	13HG
	qFS-c6	MON_DPL0500-BNL1440	50.29	2.88	0.0747	-1.29	DHBCF1s	14HG
	qFS-c7	HAU-DJ-I008-HAU3037	14.37	3.55	0.0888	1.15	JMBCF1s	14JZ
	qFS-c11	HAU1592-HAU4514	56.66	3.24	0.0606	-0.98	JMBCF1s	13HG
	qFS-c13-1	HAU-DJ4943-MON_DPL0572	11.69	3.34	0.0756	1.17	DHBCF1s	13HG
	qFS-c13-2	HAU-DJ-I068-MON_DC40150	24.61	2.78	0.0735	1.27	DHBCF1s	14HG
	qFS-c13-3	MON_DPL0161-HAU-J5951	29.25	2.67	0.0623	1.17	DHBCF1s	14HG
	qFS-c15	HAU4220-BNL830	15.72	4.58	0.1203	-1.32	JMBCF1s	13HG
	qFS-c17-1	HAU-DJ4982-HAU2688	10.92	2.54	0.0513	0.82	JMBCF1s	13HG
	qFS-c17-2	HAU-DJ-I091-BNL2441	41.24	2.93	0.0738	0.9	JMBCF1s	14HG
		HAU-DJ-I091-BNL2441	43.24	2.41	0.0572	1.02	DHBCF1s	14JZ
	qFS-c17-3	HAU3318a-HAU0880	80.59	2.9	0.0606	0.82	JMBCF1s	14HG
	qFS-c24-1	HAU-D5531-HAU2033	19.88	2.89	0.0793	1.02	JMBCF1s	13HG
	qFS-c24-2	HAU-DJ-I066-BNL500	2.01	3.59	0.1	1.48	DHBCF1s	14HG
	qFS-c25	HAU-D5004-HAU-J5872	35.25	2.64	0.0617	-1.18	DHBCF1s	14HG
	qFS-c26-1	MON_DPL0491-MON_DC40260	48.83	3.05	0.0639	-0.86	JMBCF1s	14HG
	qFS-c26-2	HAU1081-HAU-DJ-S128	74.85	3.01	0.0635	-1.11	JMBCF1s	13JZ
	qFS-LG3	CIR099-MON_DPL0420	19	2.53	0.0593	1.03	DHBCF1s	14JZ
FE	qFE-c9/23	MUCS133-MGHES6	52.67	2.52	0.0585	-0.19	DHBCF1s	13JZ
	qFE-c22	MON_CER0050-HAU-D5397-SSCP	72.97	7.03	0.1631	-0.34	JMBCF1s	13JZ
	qFE-c25	HAU-D5004-BNL3436	37.58	3.69	0.0814	0.23	DHBCF1s	13JZ
