# Supplementary material for: Identification of QTL for Fiber Quality and Yield Traits Using Two Immortalized Backcross Populations in Upland Cotton
Source: PLoS One. 2016 Dec 1;11(12):e0166970. doi: 10.1371/journal.pone.0166970 (PMC5131980; doi:10.1371/journal.pone.0166970)
Supplement: S5 Table — (XLS) [file pone.0166970.s007.xls]

## Sheet: Sheet1
S5 Table. Main effects and environmental interactions detected for fiber quality and yield components in two BCF1 populations by inclusive composite interval mapping
Trait	Chr.	Position	Marker interval	LOD	V(A)	V(AE)	A	AE1	AE2	AE3	AE4
DHBCF1s
SCW	LG1-Chr1/15	58	TMB0409-NAU5107	3.0343	2.1404	1.3202	0.0724	0.0481	-0.0939	0.0037	0.0421
	LG1-Chr1/15	70	HAU3923-MON_CGR5001	2.8986	1.6814	0.8763	0.0642	0.043	-0.0479	0.0495	-0.0447
	LG1-Chr1/15	76	MON_CGR6529-HAU-DJ-S035	2.8536	2.4528	0.9564	0.0776	0.0088	-0.0816	0.0378	0.035
	LG1-Chr1/15	79	BNL3345-BNL3976	3.4272	2.031	1.3994	0.0711	0.0491	-0.097	0.0017	0.0461
	Chr5	21	NAU2121-NAU4057	4.3034	3.8883	0.6206	-0.0973	-0.0475	-0.0129	0.0601	0.0002
	Chr6	0	STV045-HAU-D5104-SSCP	3.5679	0.7021	3.2624	-0.0417	-0.1557	0.0528	0.0529	0.05
	Chr7	12	MON_DPL0603-HAU-D5225	3.3948	1.413	2.425	-0.0588	-0.0456	0.1333	-0.0389	-0.0489
	LG2-Chr9/23	37	HAU-D5412-HAU-D5208	7.214	3.197	5.013	-0.089	-0.0784	0.1822	-0.1014	-0.0024
	Chr11	10	HAU2959a-MON_CER0035	4.2989	1.8239	2.8314	0.0673	-0.0983	0.1191	-0.0554	0.0345
	Chr13	1	HAU2469-NAU3018	3.4293	3.4994	0.5231	-0.1443	0.0839	-0.0049	-0.0732	-0.0059
	Chr15	4	HAU-DJ-S003-BNL2920	4.5999	0.0002	4.6924	0.0007	-0.0896	0.1772	-0.0081	-0.0795
	Chr17	42	HAU-DJ-I091-HAU-DJ-S201	2.5466	1.2846	1.2299	-0.0565	-0.0813	0.0611	0.0389	-0.0187
	Chr19	4	MON_CGR5022-NAU4907	2.5816	1.2801	1.4468	0.0558	0.0374	-0.0472	-0.0673	0.077
	Chr25	52	NAU2238-HAU-D5205	5.6199	4.9028	1.4241	-0.1108	-0.0543	0.0859	-0.0572	0.0256
	Chr26	23	MON_CGR6759-HAU-J5938	2.8637	2.32	1.1972	0.0758	-0.043	-0.0628	0.0375	0.0684
	Chr26	30	HAU-DJ-I112-HAU-DJ-S315	3.0848	1.4966	2.0898	0.0615	-0.0175	-0.1108	0.0519	0.0765
	Chr26	57	MON_DC40260-HAU2243	2.7691	0.0306	3.0274	-0.0087	-0.0451	-0.1191	0.0753	0.0889
	LG3	14	CIR099-Gh501	2.901	2.1852	0.7541	-0.0735	-0.0441	0.0594	-0.0382	0.023
LW	LG1-Chr1/15	31	HAU-DJ-I038b-HAU-J6039	2.59	1.2665	2.3947	0.0204	0.0201	0.0128	-0.0485	0.0156
	LG1-Chr1/15	58	TMB0409-NAU5107	2.9189	2.5115	1.6284	0.0283	0.0012	-0.0082	-0.028	0.035
	LG1-Chr1/15	65	NAU5107-NBRI_HQ526730	4.5411	4.4495	1.5352	0.0379	0.034	-0.0275	-0.0082	0.0016
	Chr5	21	NAU2121-NAU4057	2.7023	2.3082	1.2494	-0.027	-0.0216	0.0139	0.025	-0.0173
	Chr6	3	STV045-HAU-D5104-SSCP	2.5381	0.501	2.4238	-0.0128	-0.0461	0.0304	0.0092	0.0064
	Chr7	12	MON_DPL0603-HAU-D5225	3.6498	1.4219	3.8428	-0.0213	-0.017	0.06	-0.0153	-0.0278
	Chr7	2	HAU-DJ-S004-MON_CGR6528	2.8425	2.8859	0.6411	0.0428	-0.0123	0.0317	-0.0217	0.0023
	LG2-Chr9/23	37	HAU-D5412-HAU-D5208	3.6172	0.6916	4.4865	-0.0149	-0.0149	0.0654	-0.0263	-0.0243
	Chr11	11	HAU2959a-MON_CER0035	3.5492	1.2724	3.9194	0.0204	-0.0126	0.0432	-0.0517	0.0211
	Chr12	24	NAU943-MON_DPL0400	2.5559	0.5826	2.6158	-0.0139	-0.0298	0.0355	-0.0284	0.0228
	Chr13	1	HAU2469-NAU3018	5.05	6.2316	2.4366	-0.0696	0.0296	0.0446	-0.0683	-0.0059
	Chr14	4	NAU5467-STV030	3.895	2.3701	2.8926	-0.0275	-0.0482	0.0358	0.0076	0.0048
	Chr17	40	HAU-DJ-I091-HAU-DJ-S201	3.2484	2.6278	1.3676	-0.029	-0.0226	0.0274	0.0131	-0.018
	Chr15	4	HAU-DJ-S003-BNL2920	3.169	0.4985	3.6021	-0.0126	-0.0209	0.0566	-0.0056	-0.0301
	Chr25	28	BNL3359-HAU4595	3.193	2.5124	3.0229	0.0283	-0.0265	-0.0241	0.0506	0
LP	LG1-Chr1/15	31	HAU-DJ-I038b-HAU-J6039	3.4401	1.2172	1.3059	0.3143	0.4178	0.0196	-0.4957	0.0582
	LG1-Chr1/15	39	BNL2921-Gh216	3.7716	2.1385	0.3051	0.4211	0.1929	-0.1197	-0.1899	0.1166
	LG1-Chr1/15	71	HAU3923-MON_CGR5001	4.9228	3.045	0.2029	0.4906	-0.1463	-0.1018	0.1523	0.0957
	LG1-Chr1/15	77	HAU-DJ-S035-HAU4228	2.703	1.9246	0.4728	0.3883	-0.0631	-0.0669	0.3212	-0.1912
	LG2-Chr9/23	8	HAU-J6230-Gh539	3.0178	1.7872	0.2674	-0.3768	-0.1109	0.2503	-0.0578	-0.0816
	Chr10	6	CIR305-HAU-J5638	3.0025	1.7684	0.4044	-0.3714	-0.1422	0.2943	-0.1382	-0.0138
	Chr10	6	HAU2147-MON_SHIN-0613	2.5119	1.1401	0.4422	-0.2985	-0.0651	-0.1138	0.3186	-0.1397
	Chr11	65	HAU1721-HAU4514	4.1646	1.1087	0.8847	0.294	0.0187	-0.3143	-0.1102	0.4058
	Chr13	28	MON_DPL0161-MON_CER0005	2.9789	1.8825	0.9382	-0.3844	-0.152	-0.0493	-0.252	0.4533
	Chr13	43	HAU-J6099-NAU3468	3.4923	2.1787	0.5835	-0.4123	-0.3225	-0.0614	0.1735	0.2103
	Chr25	9	MON_CGR6864-HAU-DJ-I023	3.203	0.9135	0.8329	0.273	-0.1788	-0.2599	0.0245	0.4143
	Chr26	81	MON_CGR6847-BNL1669	5.4784	0.7515	2.1774	-0.2499	0.4307	0.2868	-0.0437	-0.6737
BN	LG2-Chr9/23	93	HAU1661-DPL0395	3.2861	6.3011	1.1362	-2.0389	-0.8658	-	0.8658	-
	Chr9	0	MON_C2-0021-MON_DPL0783	2.6323	3.2683	3.3036	1.2496	1.2563	-	-1.2563	-
	Chr14	14	HAU-D5451-NAU6623	3.8329	5.4861	4.2633	1.6206	1.4286	-	-1.4286	-
	Chr26	69	MGHES44-HAU-D5379	3.0854	5.7533	0.1773	1.6622	0.2918	-	-0.2918	-
SI	Chr19	83	NAU5330-Gh109	3.3367	3.7119	1.4591	0.2324	-	-0.1457	-	0.1457
LI	Chr11	9	HAU2959a-MON_CER0035	3.2517	3.2882	3.8523	0.0978	-	0.1058	-	-0.1058
	Chr15	4	HAU-DJ-S003-BNL2920	3.3195	1.3369	5.8444	0.0622	-	0.13	-	-0.13
	Chr19	83	NAU5330-Gh109	4.4541	7.4216	5.5218	0.1467	-	-0.1265	-	0.1265
	Chr20	57	BNL3071-HAU-DJ-S071	2.9994	0.0274	7.1422	-0.0089	-	0.1436	-	-0.1436
	Chr26	21	MON_CGR5699-CCRI272	2.8037	5.8963	0.278	0.1305	-	0.0283	-	-0.0283
	Chr26	31	HAU-DJ-I112-HAU-DJ-S315	3.096	3.2937	5.2583	0.0996	-	-0.1259	-	0.1259
	Chr26	76	NAU2902-HAU-DJ-S128	4.2731	8.2217	3.7916	-0.154	-	0.1046	-	-0.1046
FL	LG1-Chr1/15	31	HAU-DJ-I038b-HAU-J6039	3.256	2.3463	0.3098	-0.279	0.1691	-0.0992	-0.0458	-0.0241
	LG1-Chr1/15	39	BNL2921-Gh216	4.9441	3.7922	0.6136	-0.3585	-0.1979	-0.0722	0.1695	0.1005
	LG1-Chr1/15	45	MON_DPL0052-HAU-D5005	2.7131	1.2108	0.8991	-0.1973	0.2786	-0.0853	-0.0189	-0.1744
	LG1-Chr1/15	58	TMB0409-NAU5107	3.6846	2.5628	0.3861	-0.2866	0.1527	-0.1255	0.0573	-0.0845
	LG1-Chr1/15	77	HAU-DJ-S035-HAU4228	3.3262	2.2194	0.0276	-0.2666	0.0153	0.0241	0.0114	-0.0509
	Chr2	11	NAU2858-HAU-DJ4967	2.7673	1.3876	0.8991	0.2106	-0.1575	0.2758	0.0004	-0.1187
	Chr5	13	MON_COT130-HAU-DJ-S248	3.7012	1.9663	0.926	0.2534	-0.1598	-0.0842	-0.0492	0.2932
	Chr6	1	STV045-HAU-D5104-SSCP	3.3473	0.0181	2.6252	-0.0243	0.0615	-0.4561	0.0355	0.3591
	Chr9	14	HAU3738-NAU2200	3.0735	2.15	0.16	-0.2628	0.0419	0.0942	-0.0497	-0.0864
	LG2-Chr9/23	38	HAU-D5208-HAU3576a	2.7869	1.6805	0.5311	-0.2351	0.0231	0.1778	-0.1942	-0.0067
	Chr10	4	CIR305-HAU-J5638	15.7554	11.4995	1.0783	0.6055	0.1012	-0.3209	0.1176	0.1021
	Chr10	6	HAU2147-MON_SHIN-0613	3.3286	2.6617	0.1198	0.2916	0.0987	-0.0336	-0.0666	0.0015
	Chr12	30	NAU943-MON_DPL0400	2.6683	0.0032	1.9975	0.0103	-0.1449	-0.328	0.1194	0.3535
	Chr12	10	MUSS026-HAU-J6051	4.1486	2.873	0.4222	0.3068	0.0453	-0.1759	-0.0177	0.1483
	Chr13	7	HAU-D5117-SSCP-HAU-DJ4943	3.1386	0.2873	1.992	0.0957	-0.0405	-0.3589	0.052	0.3474
	Chr14	3	Gh471-MON_CGR6683	3.2575	0.0399	2.6364	0.0359	0.386	-0.4356	0.0232	0.0264
	Chr14	0	BNL3545-CIR246	2.6978	0.9464	1.2591	-0.1736	0.2999	-0.0091	-0.264	-0.0267
	Chr18	19	MON_DPL0735-NAU2856	3.1161	2.4264	0.2625	0.282	-0.0058	0.1475	-0.0348	-0.1069
	Chr19	38	HAU4781-MON_DC30008	3.4347	0.4864	2.3701	-0.1252	0.1078	0.3721	-0.3823	-0.0976
	LG3	0	MON_CGR5539-CIR099	3.2316	2.3099	0.4667	0.2719	0.1886	-0.1509	-0.0375	-0.0001
FU	LG1-Chr1/15	37	HAU-D5478-MON_DPL0407	2.9072	2.4332	0.6514	-0.2382	-0.1242	-0.0859	0.1942	0.0159
	LG1-Chr1/15	49	TMB0791-NAU4891	3.0899	2.4201	1.3617	-0.2357	-0.0119	-0.1521	0.2921	-0.1281
	LG1-Chr1/15	61	TMB0409-NAU5107	3.5049	2.7636	0.767	-0.2478	-0.1309	0.1663	0.0891	-0.1244
	LG1-Chr1/15	77	HAU-DJ-S035-HAU4228	3.1204	2.4738	0.452	-0.2345	-0.0603	-0.0203	0.1686	-0.088
	LG2-Chr9/23	29	NBRI_HQ526877-DPL0012	2.7396	2.0096	0.499	-0.2108	0.141	0.0547	-0.0653	-0.1305
	LG2-Chr9/23	39	NAU6984-MON_DC40085	2.7821	2.1755	0.4584	-0.2215	0.055	0.1375	-0.0755	-0.117
	Chr12	9	MON_CGR5152-HAU2229	3.0978	0.0001	2.6389	-0.0016	0.4231	-0.2041	-0.1897	-0.0293
	Chr25	39	HAU-D5181-SSCP-NAU905	2.5984	0.1886	2.2062	0.0654	-0.2095	0.0993	0.3197	-0.2096
	LG3	0	MON_CGR5539-CIR099	3.5892	2.1937	1.7757	0.2208	0.1461	-0.1496	-0.2371	0.2406
MIC	LG1-Chr1/15	31	HAU-DJ-I038b-HAU-J6039	5.2887	6.9514	1.2651	0.0907	-0.0046	-0.0177	0.0632	-0.0409
	LG1-Chr1/15	99	NAU4044-MON_CGR5399	2.678	0.2688	3.4251	0.018	-0.0229	0.1037	-0.0721	-0.0087
	Chr3	0	TMB1898-MON_CER0028	2.9598	1.2014	3.0129	-0.0494	-0.1069	0.068	0.0812	-0.0424
	Chr6	38	HAU-DJ-S276-NAU2687	2.6894	2.2731	1.789	0.0509	-0.0753	0.0446	0.0197	0.0109
	Chr7	9	MON_CGR6528-HAU-DJ-S078	2.9271	0.0025	4.6538	-0.0028	-0.1017	0.1885	-0.1165	0.0296
	LG2-Chr9/23	16	HAU-D5235-HAU-DJ-S165	3.3561	0.0728	5.0475	-0.0092	-0.0421	-0.1047	0.0695	0.0773
	Chr10	5	CIR305-HAU-J5638	3.4511	2.8576	1.8431	-0.057	-0.0715	0.056	0.0037	0.0118
	Chr10	6	HAU2147-MON_SHIN-0613	3.2616	3.3074	1.5575	-0.0614	0.0689	-0.0077	-0.0451	-0.0161
	Chr11	9	HAU2959a-MON_CER0035	4.8682	3.1863	4.1729	-0.0605	-0.0061	0.1128	-0.072	-0.0346
	Chr12	1	CCRI101-NBRI_HQ524569	2.9629	1.6746	2.3372	-0.0437	-0.0316	0.0744	0.0189	-0.0616
	Chr12	30	NAU943-MON_DPL0400	3.0025	0.9787	3.2999	-0.0342	-0.0265	0.0959	0.0071	-0.0765
	Chr14	28	TMB0408-MON_CGR5034	3.3959	2.5643	2.2481	-0.0548	-0.0478	0.0744	0.0211	-0.0477
	Chr15	21	HAU2707-MON_SHIN-0598	2.5326	1.3789	1.9666	0.0396	0.0673	-0.0666	-0.0019	0.0012
	Chr25	17	NAU6191-NBRI_HQ524339	3.0742	0.3163	4.4454	-0.0198	0.0257	0.1098	-0.0577	-0.0777
	Chr26	48	MON_DPL0491-MON_CGR6012	2.7484	2.755	1.0052	-0.0564	-0.0307	0.056	-0.0239	-0.0014
FS	LG1-Chr1/15	29	NAU5163-HAU1693	3.1235	2.3192	0.2873	-0.5622	-0.0795	0.34	-0.1496	-0.111
	LG1-Chr1/15	35	HAU-DJ-S233-HAU-D5478	2.6692	1.9569	0.3228	-0.4868	-0.0023	0.3206	-0.197	-0.1214
	LG1-Chr1/15	77	HAU-DJ-S035-HAU4228	5.1631	3.9105	0.6469	-0.629	-0.2802	0.4059	-0.1357	0.01
	Chr5	21	NAU2121-NAU4057	2.5354	2.3698	0.2183	0.4886	-0.2559	0.0639	0.0954	0.0966
	LG2-Chr9/23	7	HAU-J6230-Gh539	4.0195	1.5162	2.0514	0.3946	-0.0165	-0.7346	0.2735	0.4776
	LG2-Chr9/23	16	HAU-D5235-HAU-DJ-S165	4.056	0.4971	3.6399	0.2265	0.2832	-1.0451	0.2388	0.5231
	LG2-Chr9/23	20	TMB0670-HAU1918	3.7633	2.7656	0.2348	0.5408	0.126	-0.2204	-0.0761	0.1705
	Chr12	2	MON_CGR5324-HAU-D5469	2.6796	0.018	3.324	0.0426	-0.0784	0.963	-0.5263	-0.3583
	Chr13	1	HAU-DJ-S421-BNL861	3.0051	1.0591	1.7625	0.328	0.3389	-0.6708	0.3855	-0.0536
	Chr13	6	HAU-D5117-SSCP-HAU-DJ4943	3.0024	1.1344	1.9232	0.3381	0.0593	-0.7326	0.4013	0.272
	Chr13	29	MON_DPL0161-MON_CER0005	3.5569	2.639	1.0503	0.5167	0.145	-0.3563	0.4626	-0.2513
	Chr14	12	BNL3259-HAU2208	2.7027	0.1173	3.0498	-0.1092	-0.5282	0.9322	-0.2762	-0.1279
	Chr15	2	CIR307-HAU-DJ-S003	2.8039	1.0479	1.4316	0.3249	-0.5736	-0.1121	0.3429	0.3429
	Chr17	41	HAU-DJ-I091-HAU-DJ-S201	2.8975	2.1954	0.3806	0.4743	0.0829	-0.3274	0.0447	0.1998
	Chr18	19	MON_DPL0735-NAU2856	2.659	1.8063	1.2229	0.4327	0.393	0.3085	-0.4258	-0.2758
	LG3	19	Gh501-MON_DPL0420	3.8262	3.0627	0.7144	0.5596	-0.3482	-0.1244	0.0882	0.3844
JMBCF1s
SCW	LG1-Chr1/15	67	MON_SHIN-0376-MGHES58	2.5088	0.67	2.6217	-0.0364	-0.0452	0.1245	-0.0382	-0.041
	LG1-Chr1/15	74	MON_CGR6529-HAU-DJ-S035	6.981	7.1905	2.3276	0.1184	-0.0544	-0.0105	-0.0481	0.113
	Chr5	8	HAU-D5505-HAU2185	2.5191	0.1776	2.9612	-0.0186	-0.0641	-0.087	0.0712	0.0799
	Chr9	6	NBRI_HQ527767-HAU0253	3.1729	0.0283	5.0351	-0.0074	-0.0609	0.164	-0.009	-0.0941
	LG2-Chr9/23	32	JESPR248-HAU3241	2.5753	1.9883	1.0465	-0.0623	-0.0512	-0.038	0.0361	0.053
	Chr12	11	MUSS026-HAU-J6051	2.7989	1.9212	2.1515	0.0612	-0.0079	-0.0012	0.0958	-0.0867
	Chr14	3	Gh471-MON_CGR6683	4.5282	3.962	1.2014	0.0878	0.0208	-0.0821	0.0429	0.0185
	Chr14	16	HAU-D5451-NAU6623	3.3036	1.8732	1.945	0.0604	0.0581	-0.095	0.0508	-0.0139
	Chr26	24	MON_CGR6759-HAU-J5938	3.7803	2.9087	2.5457	0.0803	-0.026	-0.0441	0.1285	-0.0584
	Chr26	33	HAU-DJ-S235-NAU2715	4.523	4.8413	1.2442	0.1022	-0.0117	-0.0405	-0.0354	0.0877
	LG3	0	MON_CGR5539-CIR099	2.6607	0.0811	3.8221	0.0128	0.0089	0.0512	0.0848	-0.1449
LW	LG1-Chr1/15	35	HAU-DJ-S233-HAU-D5478	2.5179	0.3893	2.1616	0.0149	-0.0419	0.0438	0.0241	-0.026
	LG1-Chr1/15	74	MON_CGR6529-HAU-DJ-S035	8.0852	7.3432	1.3671	0.0603	-0.0233	-0.0049	-0.0154	0.0436
	LG1-Chr1/15	79	BNL3345-BNL3976	2.9903	2.7046	0.246	0.0366	0.0065	0.0023	0.0098	-0.0186
	Chr6	48	MON_DPL0500-BNL1440	2.633	0.8826	1.5492	-0.021	0.0041	0.0238	0.0185	-0.0464
	Chr9	6	NBRI_HQ527767-HAU0253	2.5203	0.0034	2.8326	0.0013	-0.0089	0.0572	-0.0004	-0.0479
	Chr12	11	MUSS026-HAU-J6051	3.7556	1.9388	2.6155	0.031	-0.0035	0.0028	0.0511	-0.0504
	Chr14	2	Gh471-MON_CGR6683	3.1332	2.2173	0.8868	0.0331	0.0174	-0.0358	0.0078	0.0106
	Chr14	16	HAU-D5451-NAU6623	3.1212	1.5459	1.838	0.0277	0.0329	-0.044	0.0223	-0.0111
	Chr15	32	BNL830-HAU-J6126	2.8604	2.8103	0.3762	0.0374	-0.0171	0.0208	-0.0045	0.0008
	Chr24	10	MON_CGR5447-MON_CGR6514	4.0877	2.4622	1.9811	-0.0351	-0.0209	0.0542	-0.0122	-0.0211
	Chr26	21	MON_CGR5699-CCRI272	2.5411	0.1817	2.5246	0.0095	0.0481	-0.0355	0.0198	-0.0324
	Chr26	33	HAU-DJ-S235-NAU2715	5.2841	4.7072	1.3026	0.0508	-0.0258	-0.0234	0.0101	0.0392
	LG3	1	MON_CGR5539-CIR099	3.2234	0.0347	2.8935	-0.0042	0.0194	0.0202	0.0267	-0.0663
	LG3	36	HAU-J5644-HAU-DJ-S270	3.2855	1.5959	1.7802	-0.0281	-0.0062	0.0459	-0.0027	-0.037
LP	Chr6	46	MON_DPL0500-BNL1440	5.7317	2.638	0.4425	-0.5757	-0.1702	0.3319	0.1066	-0.2682
	Chr7	12	HAU-D4999-BNL1694	3.6935	2.2319	0.084	-0.5274	-0.1564	0.1305	0.0074	0.0185
	LG2-Chr9/23	10	Gh539-HAU-DJ-S166	2.6553	1.5998	0.3822	-0.4456	-0.3541	0.2398	0.0704	0.0439
	Chr10	1	HAU2824-HAU2147	3.2288	1.7461	0.1624	-0.4656	-0.0715	0.2444	-0.1072	-0.0657
	Chr11	45	HAU-D5035-BNL1231	3.712	1.9918	0.6086	0.5067	0.4263	-0.3411	-0.1201	0.0349
	Chr11	55	HAU-DJ-S294-HAU1592	3.1012	1.6489	0.6538	0.4555	0.4022	-0.4072	-0.0246	0.0296
	Chr11	67	HAU1721-HAU4514	5.9149	3.4679	0.4599	0.6563	0.3543	-0.3195	-0.0054	-0.0295
	Chr17	48	BNL2441-HAU-DJ-I103	3.5688	2.2546	0.3164	-0.529	-0.0763	0.1515	-0.2881	0.2129
	Chr20	42	HAU-DJ-I102-DPL0026	3.2089	1.4273	0.803	-0.4291	-0.1324	0.5044	-0.3773	0.0053
	Chr21	45	BNL1034-MUSB1267	2.5939	0.6963	1.015	0.2949	0.4528	-0.4647	-0.2014	0.2134
	Chr24	13	DPL0461-HAU-D5531	6.3779	4.2366	0.6299	-0.7321	-0.3904	0.2757	-0.1472	0.262
	Chr25	24	TMB0313-BNL3806	3.688	1.0984	1.3839	0.3695	0.2971	0.4761	-0.5794	-0.1937
	LG4	11	MON_CGR5796-BNL2569	3.6379	0.1919	3.7195	0.1547	1.14	-0.2324	-0.6654	-0.2422
BN	LG1-Chr1/15	90	BNL2599-HAU-DJ-S281	2.6552	3.5218	0.0003	-1.7107	0.0168	-	-0.0168	-
	LG2-Chr9/23	13	BNL3383-NBRI_HQ527509	2.9142	4.4298	0.3316	-1.9175	-0.5247	-	0.5247	-
	LG2-Chr9/23	27	MON_CGR6252-HAU1792	2.975	4.6034	1.0865	-1.9751	-0.9596	-	0.9596	-
	LG2-Chr9/23	33	HAU3241-MON_CGR5218a	2.8587	2.5187	0.7457	1.4454	-0.7865	-	0.7865	-
	Chr17	21	HAU2688-HAU-DJ-I091	3.0539	4.8829	1.3258	-2.0159	-1.0504	-	1.0504	-
	Chr26	1	BNL3423-HAU-DJ-S149	2.7482	4.3206	1.2591	1.9443	1.0496	-	-1.0496	-
LI	LG1-Chr1/15	77	HAU-DJ-S035-HAU4228	2.8996	1.3987	6.399	0.0637	-	0.1363	-	-0.1363
	Chr17	10	HAU-DJ4982-HAU2689	2.5937	4.7112	3.4977	-0.1169	-	0.1007	-	-0.1007
	Chr18	7	MON_DPL0922-HAU-DJ-S279	2.5515	7.4875	0.2061	-0.1494	-	0.0248	-	-0.0248
FL	LG1-Chr1/15	97	HAU2937-NAU4044	2.5916	1.5932	0.2375	0.2185	-0.0723	-0.0826	0.1244	0.0305
	LG1-Chr1/15	103	MON_CGR5399-HAU3466	2.5228	1.4768	0.129	0.2105	0.0163	-0.0893	-0.0113	0.0843
	Chr2	12	NAU2858-HAU-DJ4967	2.8074	0.9088	1.1248	0.1661	0.0042	-0.2284	-0.06	0.2842
	Chr5	0	JESPR181-MON_CGR6756	3.241	1.9141	0.164	0.2441	0.0191	-0.1066	-0.0055	0.093
	Chr5	13	HAU-DJ-S172-HAU-DJ4981	3.1104	1.614	0.3501	0.2209	0.0119	-0.1692	0.0543	0.1031
	Chr5	13	MON_COT130-HAU-DJ-S248	2.6606	1.4985	0.6041	0.2116	-0.1129	-0.147	0.1752	0.0847
	Chr6	7	HAU-D5104-SSCP-HAU-DJ-S168	4.2343	2.5141	0.356	0.2748	-0.145	-0.0401	0.1313	0.0538
	Chr6	24	HAU-DJ-S168-HAU-DJ-I044	2.7013	1.4563	0.4703	0.2086	-0.0963	-0.1128	0.1832	0.0259
	Chr7	28	BNL1694-HAU3037	2.8132	0.4896	1.2276	0.1209	0.104	-0.2681	0.2409	-0.0767
	Chr10	1	MON_SHIN-0654-MON_CGR5300	2.6159	0.6522	1.2833	-0.1398	0.0387	0.303	-0.1374	-0.2042
	Chr10	6	CIR305-HAU-J5638	5.7402	3.4856	0.5626	0.334	-0.2139	-0.0036	0.0725	0.1449
	Chr10	0	HAU2824-HAU2147	8.9318	5.0422	0.6136	0.3879	0.081	-0.2343	0.0807	0.0726
	Chr11	65	HAU1721-HAU4514	2.8767	1.454	0.501	-0.2086	0.1582	0.0717	-0.1561	-0.0737
	Chr15	19	HAU2707-MON_SHIN-0598	5.0088	2.8214	0.6619	-0.2902	0.1961	0.0686	-0.1531	-0.1116
	Chr17	3	HAU-DJ4982-HAU2689	3.6612	0.7156	0.9067	0.1465	0.2186	-0.241	-0.0253	0.0477
	Chr19	45	MON_DC30008-MON_DPL0001	2.8665	0.602	1.2961	-0.1359	0.0911	0.2781	-0.2363	-0.133
	Chr21	22	NAU1148-MON_CGR5938	2.5414	0.0534	1.1417	-0.0401	0.2144	-0.2919	0.0816	-0.0041
	Chr21	6	MON_CGR5015-HAU-DJ-S094	3.6418	2.3064	0.5148	0.2624	-0.1332	-0.1111	0.0945	0.1498
	Chr21	27	HAU3033-HAU-DJ-S287	4.8051	2.6878	0.707	0.2845	-0.2395	0.0066	0.0989	0.134
	Chr24	13	BNL500-HAU-DJ4940	4.5195	2.242	0.0956	0.2587	0.0653	-0.0521	-0.0532	0.04
	Chr25	13	MON_CGR6481-NAU6191	2.5886	1.482	0.3521	-0.2106	0.16	-0.0448	0.0053	-0.1205
	Chr25	38	MON_CER0086-BNL3655	5.6019	1.8572	0.9732	-0.2355	-0.1831	-0.0752	0.2769	-0.0185
	Chr25	38	CCRI430-HAU1382	2.5533	1.3433	0.5595	0.2002	-0.1334	-0.1129	0.0688	0.1776
	Chr26	6	MON_DC40117-HAU1571	2.56	1.6183	0.0404	0.229	-0.049	-0.0094	0.0063	0.052
	Chr26	25	MON_CGR6759-HAU-J5938	2.9803	1.938	0.2215	0.2586	-0.1163	-0.028	0.0181	0.1262
	LG3	37	HAU-DJ-S270-BNL1721	3.0776	0.9981	0.3985	0.1726	0.1802	-0.033	-0.0338	-0.1135
FU	Chr9	1	BNL4028-MON_SHIN-0347	2.6942	3.8791	1.218	-0.1799	0.0807	0.0811	-0.1659	0.0041
	Chr9	25	HAU3576b-MON_CGR5218b	2.9581	3.3133	2.345	-0.1654	0.1275	0.1486	-0.1597	-0.1165
	LG2-Chr9/23	89	HAU1661-DPL0395	3.694	1.4435	6.2482	-0.1223	-0.3853	0.3284	0.0064	0.0505
	Chr10	8	MON_SHIN-0654-MON_CGR5300	3.8649	1.2997	6.5336	-0.1036	-0.1751	0.3838	-0.194	-0.0147
	Chr17	11	HAU2689-HAU2688	3.5897	1.6148	5.7174	0.1155	0.094	-0.3398	0.2538	-0.008
	Chr19	46	MON_DC30008-MON_DPL0001	2.6405	0.2514	5.0829	-0.0461	0.1988	0.2009	-0.1208	-0.2789
	Chr24	0	HAU-DJ-I066-BNL500	2.5625	2.9275	3.2366	0.1556	-0.1049	-0.1112	-0.0657	0.2817
	LG3	33	MON_DPL0864-HAU-J5644	3.1552	1.5682	4.8303	0.1139	0.3108	0.0201	-0.1017	-0.2293
MIC	LG1-Chr1/15	65	NAU5107-NBRI_HQ526730	6.0245	3.1054	3.2059	0.0909	-0.0029	-0.0834	-0.0651	0.1514
	Chr5	3	MON_CGR6756-HAU-DJ-S172	2.8552	1.4971	0.6875	-0.0635	-0.0311	-0.0116	0.0733	-0.0305
	Chr6	6	HAU-D5104-SSCP-HAU-DJ-S168	3.3575	2.3131	0.8392	-0.0785	0.0236	-0.0529	0.0655	-0.0362
	Chr6	35	BNL4108-MON_CGR6019	2.6788	0.6827	1.9317	-0.0424	0.0249	-0.0533	0.1051	-0.0767
	Chr8	9	HAU4748-HAU-DJ-S264	2.6885	2.1759	0.1898	0.0762	-0.0232	-0.0212	0.0274	0.017
	Chr9	20	MON_DPL0530-NAU2354	5.8317	4.9063	0.4255	0.1152	-0.0359	0.0129	-0.0264	0.0495
	LG2-Chr9/23	56	HAU4027-BNL1317	3.591	1.3512	0.6871	0.0597	0.0572	-0.0459	0.0245	-0.0358
	Chr10	0	MON_SHIN-0654-MON_CGR5300	3.5495	1.8507	1.641	0.0701	-0.0556	-0.0754	0.0607	0.0704
	Chr10	1	HAU2824-HAU2147	3.6061	3.0324	0.2411	-0.0894	0.043	-0.0102	-0.0112	-0.0216
	Chr11	0	HAU3074a-MON_SHIN-0224	2.9247	1.4846	0.6302	-0.0636	-0.0282	-0.0432	0.0068	0.0645
	Chr11	6	HAU-D5394-BNL3144	3.2082	2.1617	0.3428	-0.0767	-0.0037	-0.0453	0.0093	0.0397
	Chr14	14	HAU-D5451-NAU6623	2.5044	1.0287	1.155	-0.0522	0.0403	-0.0953	0.0287	0.0263
	Chr17	32	HAU2688-HAU-DJ-I091	6.8249	4.9701	0.7076	-0.1145	0.0412	-0.0133	-0.065	0.037
	Chr22	53	NAU5046-HAU-D5527	3.5448	2.2853	0.1763	0.0776	0.0276	-0.0227	-0.0193	0.0144
	Chr25	23	NBRI_HQ524339-TMB0313	2.7186	2.0468	0.5201	0.0735	-0.0353	0.052	-0.0348	0.0181
	Chr25	26	HAU-DJ4960-CCRI430	3.2245	2.2711	0.4353	0.0775	-0.0117	0.0553	-0.0369	-0.0067
	Chr26	78	MON_CGR6847-BNL1669	3.018	2.1584	0.5199	-0.0755	0.0406	-0.0535	-0.0147	0.0275
FS	LG1-Chr1/15	84	HAU2770-NAU5418	2.5518	1.9501	1.3953	0.3409	0.1119	-0.4742	0.0592	0.3031
	Chr4	22	BNL3994-HAU3574	4.2303	0.0044	6.3614	-0.0164	-0.6571	0.9073	-0.4858	0.2357
	Chr4	78	NAU3592-BNL3089	3.2225	3.0173	0.7256	-0.4225	-0.2831	0.2221	-0.1116	0.1725
	Chr10	5	HAU2824-HAU2147	2.661	0.2719	3.3743	0.127	0.514	-0.6047	0.3334	-0.2427
	Chr17	13	HAU2689-HAU2688	3.4512	1.1134	3.0887	0.2569	0.4803	-0.6213	0.3004	-0.1593
	Chr17	48	BNL2441-HAU-DJ-I103	3.3577	1.9539	1.9418	0.34	0.3686	-0.3024	0.3061	-0.3723
	Chr17	81	HAU2014-HAU0880	4.1168	2.4916	2.3581	0.3891	0.3108	-0.4544	0.4321	-0.2885
	Chr19	59	NAU911-DPL0071	3.0593	4.2667	0.8917	0.5184	-0.0776	0.3668	-0.29	0.0007
	Chr21	0	JESPR29-HAU1794	3.1218	4.1466	0.1634	0.4954	0.0063	-0.0934	-0.0708	0.1578
	Chr24	19	BNL1513-HAU2033	3.2131	1.4564	2.8448	0.2938	0.5539	-0.5739	-0.1278	0.1479
	Chr26	49	MON_CGR6012-MON_DC40260	2.7829	0.9347	2.2986	-0.2424	0.2893	-0.1748	-0.5353	0.4208
	LG4	24	CIR017-HAU1481	2.7695	0.0014	3.572	0.0091	-0.6755	0.4108	-0.1768	0.4415
V(A): Phenotypic variation explained by additive and dominance effect at the current scanning position.
V(AE): Phenotypic variation explained by additive and dominance by environment effect at the current scanning position.
AE effect, the additive and dominance effect.
AE effect, the additive and dominance × environment effect.
