# Supplementary material for: Identification of QTL for Fiber Quality and Yield Traits Using Two Immortalized Backcross Populations in Upland Cotton
Source: PLoS One. 2016 Dec 1;11(12):e0166970. doi: 10.1371/journal.pone.0166970 (PMC5131980; doi:10.1371/journal.pone.0166970)
Supplement: S6 Table — (XLS) [file pone.0166970.s008.xls]

## Sheet: Sheet1
S6 Table. Epistatic effects and environmental interactions detected for fiber quality and yield traits in two BCF1 populations using two-locus analysis by inclusive composite interval mapping
Trait	Chi	Marker interval	Chj	Marker interval	LOD	V(AA)	V(AAE)	AA	AAE1	AAE2	AAE3	AAE4
DHBCF1s
SCW	Chr19	HAU-D5211-NAU3096	Chr3	MON_CER0028-NAU3639	5.4889	1.4462	0.9542	-0.2541	-0.1527	0.3422	-0.0328	-0.1567
	Chr20	MON_COT119-DPL0442	Chr14	HAU-D5451-NAU6623	5.5123	2.3261	0	0.2254	0.0129	0.0037	-0.0027	-0.0138
LP	Chr8	HAU4748-HAU-DJ-S264	Chr22	NAU5046-HAU-D5527	5.4515	1.3709	1.2791	-0.8514	-1.2702	1.0163	0.2615	-0.0076
	Chr8	DPL0176-MON_DPL0488	Chr10	CIR305-HAU-J5638	5.415	2.0779	0.5698	-1.0265	0.0301	-0.0905	-0.7277	0.7881
	LG2-Chr9/23	HAU1661-DPL0395	Chr11	HAU0393-NAU3493	5.624	2.4332	0.2364	1.3566	0.6596	-0.5041	-0.1001	-0.0553
	LG2-Chr9/23	TMB1758-HAU0270	Chr15	MON_DPL0437-HAU-D5398	6.2764	1.7281	1.1744	0.9459	0.2199	1.2068	-0.5872	-0.8396
	Chr14	HAU2208-TMB0408	Chr15	HAU4220-MON_CGR5826	5.1021	1.4921	0.6899	-0.8946	0.0172	-0.5186	-0.4895	0.991
	Chr14	MON_CER0061-MON_CGR5851b	Chr13	HAU-J6157-HAU-DJ-S370	6.3289	2.133	1.3101	1.0835	0.3124	-1.0149	1.2192	-0.5167
	Chr17	HAU-DJ-S201-BNL2441	Chr14	TMB0408-MON_CGR5034	5.3545	1.4311	0.7016	0.8808	0.3563	0.8255	-0.4881	-0.6937
	Chr17	BNL1026-NAU6634	Chr9	MON_DPL0530-NAU2354	5.6654	1.8797	1.2675	-1.0226	0.4529	0.2896	-1.4409	0.6983
	Chr19	NAU2274-BNL2786	Chr22	HAU087-HAU-D5397-SSCP	5.5139	2.2627	0.1705	1.1006	-0.0877	0.1925	0.3569	-0.4616
	Chr21	HAU1467-Gh301	Chr16	NAU2931-NAU5120	5.8324	1.1598	1.876	0.7862	1.1766	-1.5173	0.5289	-0.1882
	Chr22	MON_CER0050-HAU087	Chr21	NAU5389-HAU1467	6.8769	1.8986	0.7674	0.989	0.0955	0.4158	0.5402	-1.0515
	Chr22	NAU5046-HAU-D5527	Chr12	HAU-DJ-I037-MON_CGR5152	6.134	2.3343	0.8915	1.1344	0.0961	-0.6945	1.1567	-0.5584
	Chr22	HAU-DJ-S231-HAU-DJ-S429	Chr5	HAU-DJ4976-HAU-D5505	5.0413	2.1346	0.407	1.0718	-0.7825	0.1289	0.4093	0.2443
SI	LG1-Chr1/15	MON_CGR6529-HAU-DJ-S035	LG6	MUSS233-HAU-DJ4985	5.1483	0.0015	5.2825	-0.0126	-	-0.7269	-	0.7269
FL	LG1-Chr1/15	NAU4044-MON_CGR5399	Chr25	MON_CGR6864-HAU-DJ-I023	5.0079	0.5155	1.3879	0.3386	0.6058	-0.8711	0.323	-0.0577
	Chr5	HAU-DJ-S172-HAU-DJ4981	Chr7	HAU-DJ-S004-MON_CGR6528	5.6481	2.0114	0.6713	1.0707	-0.664	0.5151	-0.5455	0.6944
	Chr9	MON_CGR6764b-NAU2723	Chr24	BNL500-HAU-DJ4940	5.9579	0.4117	2.3222	-0.3009	-0.9335	1.0512	-0.2124	0.0946
	Chr9	MON_SHIN-0347-MGHES70	Chr9	MON_C2-0021-MON_DPL0783	5.4929	2.3832	0.1361	-0.7316	0.1145	0.1363	-0.2981	0.0473
	LG2-Chr9/23	Gh539-HAU-DJ-S166	Chr14	HAU-D5451-NAU6623	5.111	2.0405	0.3266	-0.67	0.4353	-0.2789	-0.1628	0.0064
	LG2-Chr9/23	JESPR114-NAU864	Chr2	CCRI180-HAU3071	5.5385	1.7754	0.6259	0.6237	-0.3008	0.5636	-0.3489	0.0861
	Chr14	HAU2208-TMB0408	Chr9	HAU1966-HAU4270	5.911	1.9202	0.6713	-0.6489	-0.5837	0.2667	-0.1272	0.4442
	Chr17	HAU-DJ-S352-HAU-D5420	Chr17	HAU0880-HAU3318c	5.0089	1.506	0.2948	-0.8439	-0.0031	0.3501	-0.6296	0.2825
	Chr17	HAU2689-HAU2688	Chr26	NBRI_HQ527707-MGHES44	6.032	2.5709	0.2313	0.7569	0.0207	-0.3763	0.0825	0.2732
	Chr17	HAU3318a-HAU2014	Chr12	NBRI_HQ524569-Gh243	5.8853	1.476	1.084	0.5651	0.786	-0.4805	0.0378	-0.3433
	Chr17	HAU-J5913-HAU-DJ-S352	Chr16	NAU2931-NAU5120	5.8228	1.8654	0.7529	0.644	-0.0745	-0.6203	0.4468	0.248
	Chr20	HAU-DJ-S071-TMB1939	Chr14	HAU1057-NAU3308	5.9508	2.1664	0.4127	-0.699	-0.2055	0.5633	-0.1406	-0.2171
	Chr21	HAU1467-Gh301	Chr12	CCRI101-NBRI_HQ524569	5.828	1.9704	0.9117	-0.6655	-0.397	0.7309	-0.0141	-0.3198
	Chr21	MON_CGR5015-HAU-DJ-S094	Chr5	HAU042-MON_CGR6760	5.2976	1.1274	1.4196	-0.5322	-0.6647	0.8947	0.1279	-0.3579
	Chr22	MON_CER0050-HAU087	Chr21	NAU5389-HAU1467	5.29	2.172	0.3084	-0.6875	-0.3173	0.3333	-0.1806	0.1647
	Chr22	HAU-J5732-JESPR50	Chr25	HAU-D5004-HAU4814	5.9728	2.5561	0.0952	0.7501	-0.0314	0.0673	-0.1679	0.1321
	Chr25	TMB0313-BNL3806	Chr15	HAU4220-MON_CGR5826	5.2701	0.0624	2.6125	0.1223	-0.7827	1.2609	-0.4067	-0.0715
	Chr25	HAU-DJ-I029-TMB0436	LG4	BNL2569-CIR017	6.392	2.2011	0.5125	-0.6997	0.0479	0.2237	-0.6119	0.3404
	Chr26	MON_CGR6847-BNL1669	Chr15	HAU4220-MON_CGR5826	5.788	2.1287	0.4717	0.7137	-0.2394	-0.0642	0.5255	-0.2219
	LG3	Gh501-MON_DPL0420	Chr24	BNL1513-HAU2033	5.6683	1.2392	1.2065	-0.5179	-0.6776	0.7635	-0.0004	-0.0855
FU	Chr11	NAU3493-HAU-D5108-SSCP	Chr5	HAU-DJ4976-HAU-D5505	5.4422	0.0041	2.6773	-0.0341	1.2034	-0.4608	-0.0947	-0.6479
	Chr19	Gh447-HAU-DJ-S406	Chr25	MON_CGR6685-HAU-J5926	5.0684	0.119	2.9041	0.1828	-1.0423	0.829	-0.2111	0.4245
FS	Chr4	HAU-DJ-S215-BNL530	Chr9	MON_CGR5867-HAU3576b	7.5015	3.4238	0.3333	1.6557	0.3685	0.1491	0.3657	-0.8832
	LG2-Chr9/23	HAU-J6181-JESPR114	Chr11	MON_CGR6517-BNL3592	5.3502	1.5873	1.1043	-1.1171	1.1458	-1.426	-0.1497	0.4299
	LG2-Chr9/23	JESPR114-NAU864	Chr13	Gh215-MON_CGR5509	5.7831	2.1226	0.6044	1.3277	-0.5197	1.2022	-0.1557	-0.5267
	Chr11	HAU-D5035-BNL1231	Chr13	CIR135-HAU-D5117-SSCP	5.7242	2.1616	0.5123	1.3034	0.4028	0.7581	-0.2818	-0.8792
	Chr15	TMB0375-BNL2827	LG4	CIR017-HAU1481	5.2467	0.3927	2.1364	0.5685	-0.215	2.2522	-1.1917	-0.8456
	Chr15	HAU-DJ4972-SSCP-HAU4768	Chr9	NBRI_HQ527767-HAU0253	6.2264	1.5387	1.9324	1.1309	0.0239	2.0347	-0.7582	-1.3004
	Chr18	MUSB1135-MON_DPL0922	Chr16	Gh345-HAU-J5593	5.5198	1.9007	0.955	-1.2361	-1.2451	-0.0929	0.1291	1.2089
	Chr19	MON_DPL0001-NAU911	Chr22	HAU-DJ-S231-HAU-DJ-S429	6.301	2.0739	1.0495	1.3135	1.1824	-1.3729	0.3896	-0.1991
	Chr20	MON_COT119-DPL0442	Chr7	MON_DC20036-MON_DPL0603	5.1833	2.0951	0.388	-1.2945	0.197	-0.2525	-0.7211	0.7765
JMBCF1s
LP	LG1-Chr1/15	MON_CGR5282-DPL0752	Chr7	HAU-D4999-BNL1694	6.3278	2.5174	0.8555	-1.2377	-0.9777	0.5782	-0.4084	0.8079
	LG1-Chr1/15	NBRI_HQ527867-MON_CGR5372	Chr9	MON_CGR5867-HAU3576b	5.7372	2.9857	0.1868	1.3379	0.4263	-0.3889	-0.2784	0.241
	LG1-Chr1/15	HAU4552-MON_CGR5282	Chr7	MON_DPL0603-HAU-D5225	6.7618	3.1682	0.3179	-1.4677	-0.6528	0.3293	-0.2315	0.555
	LG1-Chr1/15	BNL2599-HAU-DJ-S281	Chr21	MON_CGR6270-NAU6747	9.1927	4.3964	0.2294	-1.619	-0.501	-0.2296	0.2719	0.4586
	LG1-Chr1/15	BNL2599-HAU-DJ-S281	Chr13	HAU2469-NAU3018	5.5931	2.1645	0.3212	2.0867	0.8998	-0.16	0.4906	-1.2303
	Chr3	NAU3639-HAU4589	Chr2	NAU2858-HAU-DJ4967	5.2828	1.6623	1.003	1.1194	1.2897	-0.9044	0.2661	-0.6514
	Chr4	BNL3994-HAU3574	LG3	MON_CGR5539-CIR099	7.4459	2.722	1.0489	-1.2811	-1.3352	0.752	0.1967	0.3865
	Chr8	MON_SHIN-0352-MON_CGR5542	Chr21	MON_CGR5808-DPL0062	6.1559	3.2022	0.2786	-1.3924	-0.5535	0.358	-0.2459	0.4413
	Chr8	DPL0176-MON_DPL0488	Chr25	MON_CGR6864-HAU-DJ-I023	6.7104	2.2846	1.3832	-1.1743	0.6466	0.4184	-1.5791	0.5141
	Chr8	MON_SHIN-0352-MON_CGR5542	Chr18	HAU-DJ-S279-MON_DPL0735	5.2087	1.1494	1.4357	0.841	0.3373	-1.301	1.3121	-0.3485
	Chr8	NAU2914-MON_DPL0686	Chr11	HAU3074a-MON_SHIN-0224	5.2663	2.07	0.8194	1.1588	0.7854	-0.7149	0.6689	-0.7394
	Chr9	HAU3150-MON_CGR5867	Chr14	MON_CER0061-MON_CGR5851b	5.7762	1.6758	1.8126	1.0304	1.724	-0.1318	-1.1258	-0.4664
	LG2-Chr9/23	NAU864-HAU1661	Chr6	HAU-D5104-SSCP-HAU-DJ-S168	5.071	2.0958	0.1606	1.137	0.3875	0.0337	0.0683	-0.4895
	LG2-Chr9/23	HAU-D5528-HAU-J6230	Chr25	MON_CGR6864-HAU-DJ-I023	5.3597	2.2156	0.5703	1.1504	0.4957	-0.7921	0.6187	-0.3222
	LG2-Chr9/23	HAU-D5528-HAU-J6230	Chr10	MON_SHIN-0654-MON_CGR5300	5.0182	1.7644	0.9604	-1.0342	-1.2386	0.8686	0.1569	0.213
	Chr11	HAU-D5394-BNL3144	Chr19	MON_CGR5022-NAU4907	5.1332	2.0582	1.0915	1.1505	1.4461	-0.5812	-0.4223	-0.4426
	Chr13	HAU-J5951-HAU-J5903-SSCP	Chr10	MON_DPL0533-NAU2317	5.1743	2.444	0.2032	-1.2162	-0.4008	0.4082	-0.2282	0.2209
	Chr13	HAU-DJ-S421-BNL861	Chr16	Gh056-Gh345	6.8546	3.0485	0.885	1.3584	0.9459	-1.0592	0.2975	-0.1842
	Chr15	NAU2437-HAU2707	Chr2	CCRI180-HAU3071	5.4934	1.8281	1.1472	-1.0608	-1.2687	0.0973	0.0978	1.0736
	Chr17	HAU-DJ4982-HAU2689	Chr17	HAU-DJ4982-HAU2689	5.2264	1.1388	1.6913	1.1527	2.1704	-1.336	-0.633	-0.2014
	Chr17	HAU2688-HAU-DJ-I091	LG2-Chr9/23	NAU864-HAU1661	5.2852	1.9427	0.4163	-1.1478	-0.5096	-0.2074	-0.2004	0.9173
	Chr17	HAU-D5420-HAU-DJ-I065	Chr2	BNL663-NAU2858	6.418	3.2202	0.1672	-1.4119	-0.4446	0.475	-0.1214	0.0911
	Chr17	HAU-D5420-HAU-DJ-I065	Chr7	MON_DPL0603-HAU-D5225	7.8989	2.7514	1.3767	1.3448	0.8393	-1.5211	0.7545	-0.0727
	Chr18	MUSB1135-MON_DPL0922	Chr14	NAU5465-BNL3259	5.5528	1.2666	1.7569	0.877	1.5384	0.2213	-1.2745	-0.4852
	Chr18	HAU-DJ-S279-MON_DPL0735	Chr16	Gh056-Gh345	5.6349	2.4249	0.4786	1.2512	0.3826	-0.1238	0.5333	-0.7921
	Chr19	Gh447-HAU-DJ-S406	Chr19	Gh109-Gh381	6.1541	2.5179	0.4884	-1.2462	-0.3405	0.7973	-0.7181	0.2612
	Chr19	MON_DC30008-MON_DPL0001	Chr25	TMB0313-BNL3806	5.2365	2.3159	0.8653	1.2034	1.19	-0.0827	-0.7746	-0.3327
	Chr19	HAU-D5211-NAU3096	Chr13	HAU-DJ-S421-BNL861	6.2596	2.8728	0.2491	1.3405	0.6717	-0.0707	-0.3278	-0.2732
	Chr19	NAU2274-BNL2786	Chr15	BNL2920-HAU-DJ-I038a	5.8691	2.7891	0.4917	1.3327	0.8988	-0.1119	-0.239	-0.5479
	Chr19	NAU2274-BNL2786	Chr9	HAU3576b-MON_CGR5218b	5.2749	1.9088	0.8096	-1.102	-0.985	0.6631	-0.3048	0.6267
	Chr20	HAU-J6117-BNL3071	Chr8	Gh634-MON_DC20094	5.3865	1.5174	1.1931	0.9631	0.0154	-1.2156	1.2027	-0.0025
	Chr20	BNL3948-CIR043	Chr21	HAU1467-Gh301	5.3992	1.8852	0.8096	-1.0743	-0.8311	1.1138	-0.2216	-0.0611
	Chr20	HAU-DJ-S071-TMB1939	Chr15	MON_DPL0437-HAU-D5398	5.6438	2.2194	0.8129	-1.1789	-0.8817	1.1122	-0.0028	-0.2277
	Chr20	HAU-DJ-I071-HAU-DJ-S174	Chr10	MON_CGR5300-MON_DPL0533	5.895	2.8024	0.6916	1.2981	1.1077	-0.518	-0.2333	-0.3563
	Chr20	BNL3948-CIR043	Chr18	HAU-DJ-S279-MON_DPL0735	5.4476	2.1793	0.4523	-1.1532	-0.4578	0.8773	-0.3469	-0.0727
	Chr20	CIR043-HAU3611	Chr9	HAU3576b-MON_CGR5218b	5.6768	2.7891	0.0328	-1.2935	0.0032	-0.0447	-0.1667	0.2082
	Chr21	MON_CGR5808-DPL0062	Chr25	HAU-DJ-I023-HAU-DJ4960	7.5534	3.5507	0.4917	-1.4844	-0.6717	-0.2986	0.5295	0.4408
	Chr21	Gh132-HAU-J6043	Chr9	BNL1423-Gh697	5.0086	1.2946	1.9732	-0.8849	-1.6861	-0.0199	1.3423	0.3637
	Chr22	HAU-DJ-S429-HAU-DJ-I106	Chr18	MON_DPL0735-NAU2856	5.389	1.7598	1.0063	-1.0515	-0.6171	1.3349	-0.5656	-0.1521
	Chr25	TMB0313-BNL3806	LG3	MON_CGR5539-CIR099	5.2833	1.8052	0.4425	1.0461	0.686	-0.0192	0.0987	-0.7655
	Chr25	NAU905-HAU-DJ4952	Chr5	MON_COT130-HAU-DJ-S248	6.2455	2.6634	0.3835	-1.2561	-0.7556	0.5465	0.0301	0.179
	Chr26	BNL1669-HAU-J5828-SSCP	Chr8	Gh634-MON_DC20094	5.028	1.3447	0.9079	0.911	0.4903	-1.2642	0.1704	0.6035
	Chr26	MON_CGR6012-MON_DC40260	Chr10	MON_DPL0533-NAU2317	5.3439	1.7493	0.9145	1.0516	1.047	-0.7815	0.4251	-0.6906
	Chr26	BNL1669-HAU-J5828-SSCP	Chr16	NAU2931-NAU5120	5.4535	2.5172	0.4327	-1.2685	-0.7145	0.3786	-0.2866	0.6225
BN	Chr8	Gh634-MON_DC20094	Chr24	HAU-DJ-I066-BNL500	5.1478	3.6801	1.3419	4.2555	2.5672	-	-2.5672	-
	LG2-Chr9/23	Gh539-HAU-DJ-S166	Chr12	NAU943-MON_DPL0400	5.0328	1.8831	3.1127	-3.0276	-3.8877	-	3.8877	-
SI	Chr6	STV045-HAU-D5104-SSCP	Chr18	MON_DPL0735-NAU2856	5.0734	1.6146	3.5177	0.3594	-	0.5302	-	-0.5302
	Chr14	MON_CER0061-MON_CGR5851b	Chr16	Gh056-Gh345	6.1431	6.6104	0.435	-0.7276	-	-0.1931	-	0.1931
FL	LG1-Chr1/15	HAU3923-MON_CGR5001	Chr19	NAU2126-NAU5330	8.2222	3.5053	0.2145	-0.7	0.1013	0.1268	0.1233	-0.3514
	LG1-Chr1/15	NAU5107-NBRI_HQ526730	Chr22	HAU-J5732-JESPR50	6.2016	2.7051	0.3147	-0.6161	0.2724	0.1121	-0.0917	-0.2928
	LG1-Chr1/15	MON_DPL0052-HAU-D5005	Chr11	HAU-D5035-BNL1231	6.0981	0.6886	2.4172	-0.3242	0.5958	0.6409	-0.5884	-0.6483
	LG1-Chr1/15	HAU-DJ-S233-HAU-D5478	Chr25	NAU905-HAU-DJ4952	5.8857	2.4253	0.4434	0.6175	-0.4433	0.1239	0.0977	0.2217
	LG1-Chr1/15	HAU4552-MON_CGR5282	Chr6	MON_DPL0500-BNL1440	5.7045	2.247	0.4076	0.5566	-0.3553	0.0325	0.3024	0.0204
	LG1-Chr1/15	NAU5418-HAU3074b	Chr7	HAU-D4999-BNL1694	7.5095	3.5339	0.6365	0.6968	-0.3095	-0.2332	0.1678	0.3749
	LG1-Chr1/15	HAU-DJ-S233-HAU-D5478	Chr9	HAU3576b-MON_CGR5218b	6.7366	2.7568	0.6222	-0.6616	0.2357	0.3584	-0.2057	-0.3885
	LG1-Chr1/15	TMB0409-NAU5107	Chr12	NBRI_HQ524569-Gh243	5.9709	2.8382	0.2646	-0.627	0.3226	-0.0254	-0.1479	-0.1493
	LG1-Chr1/15	NAU5418-HAU3074b	Chr24	BNL500-HAU-DJ4940	5.5604	2.4916	0.472	-0.5938	0.3724	0.0047	-0.0416	-0.3355
	LG1-Chr1/15	NAU4044-MON_CGR5399	Chr11	HAU2959a-MON_CER0035	5.7116	2.4007	0.1573	0.5892	-0.0702	-0.2218	0.0895	0.2025
	LG1-Chr1/15	HAU-DJ-S233-HAU-D5478	Chr14	NBRI_HQ527580-NAU5467	5.2178	2.1409	0.5364	0.594	0.1008	-0.4223	-0.0421	0.3636
	LG1-Chr1/15	TMB0409-NAU5107	Chr13	HAU2469-NAU3018	7.2638	2.7909	0.6723	-1.1671	0.3612	0.7154	-0.7639	-0.3127
	Chr3	NAU3639-HAU4589	Chr19	MON_CGR5022-NAU4907	5.4266	2.9072	0.1001	-0.6674	0.0476	0.079	0.0662	-0.1929
	Chr4	HAU-D5459-NAU3592	Chr11	HAU-D5035-BNL1231	5.0266	0.8904	1.3803	-0.3487	0.6708	0.0164	-0.5069	-0.1804
	Chr4	HAU-D5459-NAU3592	Chr25	MON_CGR6685-HAU-J5926	6.0091	2.7473	0.3576	-0.612	0.1841	0.247	-0.2602	-0.1708
	Chr4	HAU-D5459-NAU3592	Chr25	HAU-DJ4960-CCRI430	5.2035	1.9396	0.6937	0.5134	-0.2199	-0.3706	0.377	0.2136
	Chr4	BNL3994-HAU3574	Chr14	BNL3259-HAU2208	5.4465	2.584	0.3719	-0.5928	0.3495	0.1004	-0.1335	-0.3165
	Chr4	CIR249-HAU-D5459	Chr24	HAU-DJ-I066-BNL500	5.0582	2.1307	0.6222	0.5505	-0.1212	-0.4195	0.3463	0.1944
	Chr4	CIR249-HAU-D5459	Chr9	BNL1423-Gh697	5.4062	2.4243	0.4792	0.5757	-0.2091	-0.2869	0.1647	0.3313
	Chr4	BNL530-HAU0971	Chr12	HAU-DJ-I017-HAU-DJ-S175	9.6497	4.4639	0.708	-0.7931	0.2942	0.3246	-0.2161	-0.4027
	Chr4	CIR249-HAU-D5459	Chr16	NAU2931-NAU5120	6.221	3.2572	0.2217	0.6972	-0.1471	-0.1491	0.0063	0.29
	Chr4	HAU-D5040-HAU-DJ-S215	Chr21	JESPR29-HAU1794	5.7531	1.8768	1.1729	-0.5096	0.6258	-0.138	-0.0288	-0.459
	Chr4	HAU-D5459-NAU3592	Chr10	CIR305-HAU-J5638	5.7008	2.8982	0.1144	0.6797	-0.0727	-0.1315	0.1392	0.065
	Chr4	CIR249-HAU-D5459	Chr13	HAU2469-NAU3018	6.3837	2.4722	0.6794	-1.084	0.5155	0.6104	-0.4935	-0.6324
	Chr6	NAU1218-NAU5433	Chr10	MON_DPL0533-NAU2317	5.9857	2.658	0.2289	-0.6095	0.2149	0.1142	-0.0259	-0.3032
	Chr6	MON_DPL0500-BNL1440	Chr15	HAU-DJ4972-SSCP-HAU4768	5.6014	3.0647	0.0501	-0.6456	0.1794	-0.052	-0.012	-0.1154
	Chr6	BNL4108-MON_CGR6019	Chr5	HAU-DJ4976-HAU-D5505	5.121	2.8006	0.0215	-0.63	0.0769	-0.0795	0.0701	-0.0675
	Chr8	MON_DPL0849-HAU1905	Chr13	CIR135-HAU-D5117-SSCP	5.1788	2.1415	0.6007	-0.5577	0.0435	0.3737	0.0257	-0.4429
	Chr8	DPL0176-MON_DPL0488	Chr21	MON_CGR5808-DPL0062	6.7669	2.7817	0.9655	0.6175	-0.212	-0.478	0.3367	0.3533
	Chr8	MON_COT065-HAU3177	Chr25	HAU-DJ-I023-HAU-DJ4960	5.226	2.067	0.5078	0.5386	-0.2882	-0.2575	0.3114	0.2342
	Chr8	MON_COT065-HAU3177	Chr15	HAU4220-MON_CGR5826	5.0694	2.4655	0.1645	0.6017	-0.2244	0.039	-0.0042	0.1897
	Chr8	Gh634-MON_DC20094	Chr15	HAU-DJ4972-SSCP-HAU4768	7.5941	3.2935	0.4076	-0.6858	-0.1123	0.4243	-0.1241	-0.188
	Chr9	MON_SHIN-0347-MGHES70	Chr12	HAU-DJ-I037-MON_CGR5152	5.2042	2.2567	0.4649	-0.5793	0.2958	0.2368	-0.2401	-0.2925
	Chr9	Gh111-NAU859	Chr16	NAU2931-NAU5120	7	3.0801	0.5078	0.6637	0.0212	-0.3794	0.3484	0.0098
	Chr9	BNL4028-MON_SHIN-0347	Chr16	NAU2820-NAU2862	5.9944	2.098	1.2801	-0.558	0.2043	0.6127	-0.3699	-0.4471
	Chr9	MON_C2-0021-MON_DPL0783	LG5	NAU1167-HAU2786	6.0615	3.0718	0.4148	-0.6498	0.061	0.293	-0.3499	-0.004
	LG2-Chr9/23	TMB1758-HAU0270	Chr26	MON_DPL0917-MON_CGR5699	5.1182	2.3728	0.143	0.5969	-0.1865	-0.0703	0.0653	0.1915
	LG2-Chr9/23	NBRI_HQ527509-DPL0717	Chr4	HAU3574-HAU3465	6.3523	2.7556	0.7366	0.6188	-0.1757	-0.3396	-0.007	0.5223
	LG2-Chr9/23	NAU3159-MON_CGR6252	Chr25	NAU905-HAU-DJ4952	6.2166	2.0207	0.9512	-0.5307	0.278	0.4318	-0.3347	-0.375
	LG2-Chr9/23	HAU4022-DPL0218	Chr15	TMB0375-BNL2827	5.1574	2.5723	0	-0.6272	0.0361	0.0682	-0.0736	-0.0308
	LG2-Chr9/23	MGHES6-HAU4027	Chr25	MON_CGR6864-HAU-DJ-I023	5.4187	1.9117	0.5864	-0.516	0.2967	0.2605	-0.2239	-0.3334
	LG2-Chr9/23	TMB1758-HAU0270	Chr9	HAU3576b-MON_CGR5218b	6.4073	2.9227	0.5221	0.6358	-0.0718	-0.3592	0.0452	0.3858
	LG2-Chr9/23	HAU-J6181-JESPR114	Chr15	HAU-DJ4972-SSCP-HAU4768	5.8819	1.668	1.2873	0.5101	-0.2496	-0.6241	0.2881	0.5857
	LG2-Chr9/23	HAU-D5528-HAU-J6230	Chr9	MON_C2-0021-MON_DPL0783	6.9712	3.4477	0.3147	-0.6931	0.2753	0.098	-0.092	-0.2814
	LG2-Chr9/23	TMB1758-HAU0270	Chr21	JESPR29-HAU1794	5.9659	3.2396	0.0715	-0.6692	-0.063	0.1615	-0.0735	-0.025
	LG2-Chr9/23	HAU-J6181-JESPR114	Chr7	HAU-DJ-S004-MON_CGR6528	5.8268	2.3978	0.4005	0.7827	-0.3032	-0.2927	0.3976	0.1983
	LG2-Chr9/23	JESPR114-NAU864	Chr19	MON_CGR5022-NAU4907	6.5384	2.6981	0.5864	0.6177	-0.2284	-0.296	0.4278	0.0966
	Chr10	MON_CGR5300-MON_DPL0533	Chr3	MON_CER0028-NAU3639	9.3203	4.2124	0.6007	0.9913	0.023	-0.4327	-0.1568	0.5665
	Chr10	MON_SHIN-0654-MON_CGR5300	LG5	HAU1413-NAU3016	5.0464	2.2455	0.379	0.554	0.1999	-0.3366	-0.0927	0.2294
	Chr11	HAU-DJ-S294-HAU1592	Chr6	BNL4108-MON_CGR6019	8.0214	3.4414	0.9011	-0.6915	0.0076	0.5614	-0.2261	-0.3429
	Chr11	NAU3493-HAU-D5108-SSCP	Chr24	DPL0461-HAU-D5531	5.0332	2.3118	0.1073	0.583	-0.1668	-0.0877	0.1398	0.1146
	Chr11	MON_DPL0333-MON_CGR6517	Chr5	HAU042-MON_CGR6760	8.6511	4.2521	0.2861	0.7679	-0.2912	0.1569	0.053	0.0812
	Chr11	BNL3592-HAU0393	Chr21	JESPR29-HAU1794	5.4718	2.4626	0.6293	0.5802	-0.142	-0.3968	0.3472	0.1916
	Chr11	BNL3592-HAU0393	Chr24	MON_CGR5423-MON_SHIN-1076	5.21	2.5742	0.329	0.5941	0.0978	-0.2409	-0.1502	0.2932
	Chr11	HAU0393-NAU3493	Chr13	HAU2469-NAU3018	6.1613	2.4978	0.6723	-1.0844	0.5489	0.5435	-0.4675	-0.6249
	Chr12	NAU943-MON_DPL0400	Chr16	NAU2931-NAU5120	5.817	1.7576	1.3445	0.5103	0.1319	-0.7122	0.4496	0.1307
	Chr12	NAU3778-HAU2748	Chr21	JESPR29-HAU1794	5.4393	2.5174	0.3862	0.5892	0.0151	-0.3041	-0.0358	0.3247
	Chr13	Gh215-MON_CGR5509	Chr13	NAU3017-HAU-D5196	8.6438	3.8722	0.8153	-0.7582	0.2532	0.4895	-0.386	-0.3567
	Chr13	MON_DPL0535-JESPR153	Chr25	HAU-J5926-BNL3359	5.1495	2.2146	0.6579	0.5531	-0.0968	-0.4319	0.2046	0.3241
	Chr14	HAU1057-NAU3308	LG4	BNL2569-CIR017	5.4839	1.3207	1.4303	0.4267	-0.2137	-0.6075	0.5147	0.3065
	Chr14	HAU2208-TMB0408	Chr13	HAU-J6157-HAU-DJ-S370	5.05	2.0778	0.6651	-0.532	0.0856	0.3989	-0.0547	-0.4299
	Chr14	TMB0408-MON_CGR5034	Chr2	BNL663-NAU2858	6.2614	3.1905	0.0644	-0.6663	0.0026	0.1243	0.0076	-0.1345
	Chr15	HAU-DJ4972-SSCP-HAU4768	Chr13	HAU-J6157-HAU-DJ-S370	7.0135	2.9185	0.9154	0.6538	-0.1224	-0.5568	0.375	0.3043
	Chr15	TMB0375-BNL2827	Chr2	BNL663-NAU2858	5.0414	1.8514	0.9512	-0.5161	0.447	0.0834	-0.5464	0.0159
	Chr15	HAU4220-MON_CGR5826	Chr7	MON_DC20036-MON_DPL0603	5.4179	3.0674	0.0644	-0.6865	0.031	0.0841	-0.1818	0.0666
	Chr15	MON_CGR5826-BNL830	Chr2	CCRI180-HAU3071	8.6383	3.4583	0.708	0.7033	0.17	-0.5367	0.0561	0.3107
	Chr15	MON_DPL0437-HAU-D5398	Chr13	HAU2469-NAU3018	7.7567	2.2297	0	-1.4002	0.6859	0.978	-1.4666	-0.1973
	Chr17	HAU0880-HAU3318c	Chr25	TMB0682-MON_CGR6481	5.6444	2.8587	0.1073	0.6351	-0.1286	-0.0823	0.0616	0.1493
	Chr18	MON_DPL0922-HAU-DJ-S279	Chr18	MON_DPL0735-NAU2856	5.1953	1.7852	0.6222	-0.5602	0.286	0.4054	-0.3644	-0.327
	Chr18	MUSB1135-MON_DPL0922	Chr7	MON_DPL0603-HAU-D5225	6.0452	3.2539	0.1645	0.6928	-0.1975	-0.1023	0.1712	0.1286
	Chr19	HAU-D5211-NAU3096	Chr19	NAU2126-NAU5330	7.5583	3.1028	1.1228	0.6713	-0.3054	-0.4526	0.4002	0.3577
	Chr19	Gh447-HAU-DJ-S406	Chr8	HAU-J5695-SSCP-HAU4748	5.7216	2.2701	0.7009	-0.5608	0.1178	0.4319	-0.3751	-0.1746
	Chr19	Gh447-HAU-DJ-S406	Chr5	HAU1384-HAU1385	6.2353	2.6717	0.851	-0.6269	0.1642	0.318	0.114	-0.5963
	Chr19	HAU-D5211-NAU3096	Chr7	HAU-DJ-S004-MON_CGR6528	8.729	2.8171	1.0084	0.8855	-0.8197	0.0084	0.3728	0.4384
	Chr19	Gh109-Gh381	Chr10	HAU2824-HAU2147	5.2734	2.0664	0.7438	0.5329	-0.148	-0.4037	0.397	0.1547
	Chr19	HAU-D5211-NAU3096	Chr13	HAU2469-NAU3018	5.0185	2.2582	0.2932	0.9905	-0.2418	-0.4409	0.4966	0.1862
	Chr20	MON_COT119-DPL0442	Chr8	NAU1037-BNL3255	6.0568	2.2221	0.615	0.5598	0.1933	-0.5198	0.2248	0.1016
	Chr20	MON_COT119-DPL0442	Chr11	HAU0393-NAU3493	6.087	2.897	0.2861	0.6492	-0.1782	-0.1348	-0.0501	0.3631
	Chr20	HAU-DJ-S071-TMB1939	Chr21	HAU1467-Gh301	6.8228	2.3772	1.323	0.5788	-0.3827	-0.4636	0.3026	0.5437
	Chr20	HAU3611-HAU-DJ4959	Chr15	HAU2165-DPL0300	7.1382	3.3261	0.472	0.6911	0.0025	-0.384	0.0392	0.3423
	Chr20	NAU2991-HAU-DJ-I102	Chr12	NAU943-MON_DPL0400	6.1639	2.0981	0.8653	-0.5425	0.3635	-0.447	0.3309	-0.2474
	Chr20	MON_CGR6110-HAU1224	Chr5	HAU1384-HAU1385	8.0767	3.5029	1.0942	0.6952	-0.3641	-0.287	0.0298	0.6212
	Chr20	HAU-DJ-I071-HAU-DJ-S174	Chr9	HAU3738-NAU2200	6.077	2.2959	0.7795	0.5629	-0.4783	0.1128	0.4238	-0.0582
	Chr20	MON_COT119-DPL0442	Chr7	MON_DC20036-MON_DPL0603	5.8854	2.3144	0.5435	-0.579	0.3495	0.1928	-0.2979	-0.2444
	Chr21	NAU7153-HAU3855	Chr21	BNL1034-MUSB1267	5.2932	0.5777	0.9798	-1.211	-0.8829	1.3743	-0.234	-0.2574
	Chr21	MON_CGR5015-HAU-DJ-S094	Chr18	MON_DPL0735-NAU2856	5.3348	2.4334	0.2432	0.5801	-0.1129	-0.2309	0.1815	0.1624
	Chr21	NAU3341-NAU1148	Chr12	CCRI101-NBRI_HQ524569	8.4297	3.7372	0.7938	-0.7226	0.3829	0.1576	-0.4983	-0.0421
	Chr21	MON_DPL0131-CIR013	Chr12	MUSS026-HAU-J6051	5.3806	3.0384	0.0429	-0.6475	0.0645	0.0735	-0.0277	-0.1104
	Chr22	NAU5046-HAU-D5527	Chr2	NAU2858-HAU-DJ4967	5.6132	1.9711	0.6866	0.527	-0.3947	-0.2227	0.2179	0.3995
	Chr24	HAU0254-HAU1621	Chr13	HAU-J6157-HAU-DJ-S370	5.4109	1.6743	1.3087	-0.4813	-0.0431	0.6707	-0.1399	-0.4877
	Chr25	NBRI_HQ524339-TMB0313	Chr15	BNL2920-HAU-DJ-I038a	6.5044	2.4022	1.0727	0.5841	-0.3099	-0.4682	0.3086	0.4696
	Chr25	TMB0682-MON_CGR6481	Chr25	HAU-J5926-BNL3359	5.1703	2.2744	0.3862	-0.5774	0.0096	0.3765	-0.2068	-0.1793
	Chr25	CCRI430-HAU1382	Chr9	HAU3576b-MON_CGR5218b	5.6066	2.5868	0.1359	-0.6039	0.1884	0.0604	0.0023	-0.2511
	Chr25	BNL272-HAU-DJ-I029	Chr12	HAU-DJ-I037-MON_CGR5152	6.1802	2.1076	1.1729	0.549	-0.3011	-0.3036	0.7041	-0.0995
	Chr25	HAU-DJ4960-CCRI430	Chr12	NAU3778-HAU2748	6.5134	3.1058	0.3361	0.6518	-0.1503	-0.2658	0.2459	0.1701
	Chr25	HAU-D5004-HAU4814	Chr13	HAU-J6157-HAU-DJ-S370	6.6864	2.7049	0.6651	0.6088	0.3762	-0.3938	-0.1526	0.1702
	Chr25	MON_CGR6864-HAU-DJ-I023	Chr13	HAU-J6157-HAU-DJ-S370	7.468	3.6373	0.4434	-0.7048	0.2812	0.1709	-0.0897	-0.3624
	Chr25	HAU-D5205-MON_CGR6866	Chr13	HAU-DJ-S370-MON_CGR6812c	7.106	3.1073	0.7867	-0.6635	0.3824	0.2746	-0.3555	-0.3015
	Chr25	HAU-D5205-MON_CGR6866	Chr7	MON_DC20036-MON_DPL0603	5.091	1.9676	0.5221	-0.5656	0.0161	0.4751	-0.2891	-0.202
	Chr25	HAU-D5202-SSCP-MON_CGR6864	Chr7	MON_DC20036-MON_DPL0603	5.3103	1.7036	0.7581	-0.5194	0.4723	0.227	-0.3273	-0.372
	Chr25	HAU-DJ-I023-HAU-DJ4960	Chr10	HAU2824-HAU2147	5.0457	2.337	0.2861	-0.5705	-0.287	0.2688	-0.0439	0.0621
	Chr25	HAU-DJ4952-NAU2238	LG6	MUSS233-HAU-DJ4985	5.851	2.4136	0.6222	0.5796	-0.3763	-0.166	0.3189	0.2233
	Chr25	HAU-DJ4960-CCRI430	Chr13	HAU2469-NAU3018	5.9311	2.0016	0.615	-1.0846	0.5445	0.6946	-1.009	-0.2301
	Chr26	MON_DPL0917-MON_CGR5699	Chr22	HAU-DJ-I106-NAU5099	5.2326	2.2643	0.1788	-0.5839	0.2368	-0.051	0.033	-0.2187
	Chr26	HAU-DJ-I112-HAU-DJ-S315	Chr13	MON_CER0005-HAU-J5951	6.9435	2.0457	1.3302	0.5611	-0.1953	-0.6478	0.4433	0.3998
	Chr26	HAU-D5379-HAU1081	Chr9	MON_CGR6764b-NAU2723	5.7908	1.7654	1.2444	0.5137	-0.4953	0.3975	-0.3552	0.453
	Chr26	HAU-DJ-S149-MON_DC40117	Chr11	HAU3074a-MON_SHIN-0224	5.316	2.4295	0.6079	0.6075	-0.3003	-0.1862	-0.0141	0.5007
	LG4	CIR017-HAU1481	Chr5	JESPR181-MON_CGR6756	6.4033	2.1565	0.9154	0.5437	-0.5622	-0.0285	0.1781	0.4126
	LG52	MUSS233-HAU-DJ4985	Chr9	HAU1966-HAU4270	5.0811	2.2496	0.5721	-0.5616	-0.0203	0.4667	-0.307	-0.1395
FU	Chr11	MON_CGR6517-BNL3592	Chr7	HAU-D4999-BNL1694	5.2764	0.5476	2.3476	0.2739	-0.3605	0.7808	-0.6444	0.2242
	Chr13	Gh215-MON_CGR5509	Chr5	HAU-DJ-S172-HAU-DJ4981	5.0665	0.422	2.5281	-0.2223	0.1168	-0.9523	0.6338	0.2017
	Chr17	HAU2688-HAU-DJ-I091	Chr6	HAU-DJ-I044-HAU-DJ-I092	5.8212	0.0407	2.1068	0.0713	0.0599	0.2936	-0.9238	0.5702
	Chr20	MON_CGR6110-HAU1224	Chr7	HAU-DJ-S004-MON_CGR6528	5.6878	0.0016	3.4311	-0.0143	0.7867	-1.3095	0.8086	-0.2858
	Chr26	NAU2715-BNL2495	Chr13	NAU3017-HAU-D5196	5.2012	0.0365	3.4912	-0.0737	0.2152	-1.2367	0.4845	0.537
MIC	Chr4	HAU-DJ-S215-BNL530	Chr8	MON_COT065-HAU3177	5.1141	2.4723	0.2644	-0.1994	0.0978	0.0215	-0.0594	-0.0598
	Chr9	HAU3150-MON_CGR5867	LG6	MUSS233-HAU-DJ4985	5.2701	2.6969	0.1864	-0.2083	0.0626	-0.0693	0.0442	-0.0375
	LG2-Chr9/23	HAU4022-DPL0218	Chr25	HAU-DJ4952-NAU2238	6.1344	3.2866	0.0247	0.2357	0.0248	-0.0061	0.0149	-0.0335
	LG2-Chr9/23	NAU864-HAU1661	Chr15	CIR307-HAU-DJ-S003	5.5248	2.9704	0.0533	-0.2378	0.0101	-0.0522	0.0363	0.0058
	LG2-Chr9/23	TMB0670-HAU1918	Chr14	HAU1057-NAU3308	5.106	2.4854	0.0761	0.2015	-0.0453	0.0203	0.0432	-0.0182
	Chr21	Gh132-HAU-J6043	Chr18	MUSB1135-MON_DPL0922	5.7667	3.2424	0.8083	-0.2293	0.208	-0.0474	-0.085	-0.0756
	Chr21	BNL1034-MUSB1267	Chr10	CIR305-HAU-J5638	6.7996	3.6439	0.3423	-0.2514	0.061	-0.131	0.0903	-0.0203
	Chr24	LG30/Chr24	Chr7	HAU-DJ-S004-MON_CGR6528	5.8303	2.339	0.5591	-0.2683	0.1307	0.0695	-0.0032	-0.1971
	Chr25	NAU905-HAU-DJ4952	Chr9	Gh111-NAU859	5.1748	2.655	0.1388	-0.2108	0.0682	0.0004	-0.0128	-0.0558
	Chr26	NAU2902-HAU-DJ-S128	Chr7	HAU-D4999-BNL1694	6.4036	3.4194	0.4983	-0.2351	0.0749	-0.0352	0.09	-0.1297
FS	LG1-Chr1/15	MON_DPL0052-HAU-D5005	Chr10	MON_SHIN-0654-MON_CGR5300	5.2706	0.4296	1.8053	0.5111	0.8286	0.19	-1.7606	0.7419
	LG1-Chr1/15	MON_CGR5282-DPL0752	Chr5	HAU042-MON_CGR6760	6.3657	0.484	3.7746	0.5298	-1.3132	2.4712	-0.9296	-0.2285
	Chr8	TMB1715-NAU1037	Chr15	TMB0375-BNL2827	5.5599	2.1244	0.5091	1.1109	0.4315	0.3063	-0.9537	0.2159
	Chr8	MON_COT065-HAU3177	Chr15	HAU4220-MON_CGR5826	5.8408	1.6633	0.8975	1.0113	0.6727	0.1065	-1.2479	0.4686
	Chr8	DPL0176-MON_DPL0488	Chr12	MON_CGR5324-HAU-D5469	5.1885	0.9958	2.4387	0.7531	-0.8275	1.9914	-0.9307	-0.2331
	LG2-Chr9/23	TMB1758-HAU0270	Chr15	HAU-D5398-NBRI_HQ527317	5.7455	2.4882	0.9303	-1.2117	0.8462	-1.0639	0.5214	-0.3038
	Chr13	MON_DPL0535-JESPR153	Chr12	MON_CGR5324-HAU-D5469	6.1483	2.8855	0.7456	1.2878	-0.1622	-0.9681	0.4142	0.7161
	Chr14	HAU1057-NAU3308	Chr15	HAU-DJ4972-SSCP-HAU4768	5.4907	2.8517	0.3297	1.3032	0.195	-0.0564	-0.6972	0.5586
	Chr17	HAU-DJ-S201-BNL2441	LG4	MON_CGR5796-BNL2569	5.529	1.6592	0.8405	0.9729	0.4001	0.387	-1.1913	0.4042
	Chr19	BNL2786-HAU4781	Chr8	TMB1715-NAU1037	5.263	0.6629	2.04	-0.615	-1.5779	1.1353	0.857	-0.4143
	Chr19	MON_DPL0001-NAU911	Chr21	MON_CGR6270-NAU6747	5.3182	2.0508	0.825	-1.0968	-0.6334	0.6094	0.771	-0.747
	Chr20	BNL3948-CIR043	Chr15	MON_CGR5826-BNL830	5.4781	2.5477	0.2934	1.2203	-0.5078	0.6905	-0.3188	0.1361
	Chr20	MON_CGR6154-NAU2991	Chr12	NAU943-MON_DPL0400	6.4658	1.2124	2.3801	-0.8549	0.2987	-1.9346	1.3178	0.3181
	Chr20	HAU-DJ-I071-HAU-DJ-S174	Chr5	NAU2121-NAU4057	5.3369	3.1042	0.0656	1.3574	0.2329	0.1269	-0.2359	-0.1239
	Chr21	NAU5389-HAU1467	Chr14	TMB0408-MON_CGR5034	5.6666	2.2859	0.9389	1.1713	-0.6719	0.9019	-0.8265	0.5965
	Chr22	HAU-DJ-I106-NAU5099	Chr12	CCRI101-NBRI_HQ524569	7.6069	3.6138	0.8975	-1.4398	0.3807	-1.1314	0.8077	-0.0571
	Chr25	BNL584-HAU-D5038	Chr15	BNL830-HAU-J6126	5.5956	1.3017	2.0366	-0.8665	1.1241	-1.7289	0.6077	-0.0029
	Chr25	MON_CGR6864-HAU-DJ-I023	Chr13	HAU-J6157-HAU-DJ-S370	6.1012	3.312	0.2157	-1.3796	0.0531	-0.2021	0.5385	-0.3895
	Chr26	NBRI_HQ527707-MGHES44	Chr6	MON_DPL0500-BNL1440	5.2546	1.1646	1.6966	-0.8133	1.4598	-1.007	-0.7559	0.3032
Chi and Chj represent the chromosome number of the loci being tested in the analysis
AA is the epistatic effect between loci i and j
AAE is the effect of the environmental interaction of epistasis
V(AA)% and V(AAE)%, percentage of the total variation explained by the AA and AAE
